# Supplementary material for: Handheld versus mounted laser speckle contrast perfusion imaging demonstrated in psoriasis lesions
Source: Sci Rep. 2021 Aug 17;11:16646. doi: 10.1038/s41598-021-96218-6 (PMC8371022; doi:10.1038/s41598-021-96218-6)
Supplement: Supplementary file 2 — Supplementary Code S1. [file 41598_2021_96218_MOESM2_ESM.zip]

Archive with 380 entries (342 files):
- Supplementary Code S 1/code for processing raw data/
- Supplementary Code S 1/code for processing raw data/1 segmentation and alignment/
- Supplementary Code S 1/code for processing raw data/1 segmentation and alignment/functions/
- Supplementary Code S 1/code for processing raw data/1 segmentation and alignment/functions/func_choose_ROI.m
- Supplementary Code S 1/code for processing raw data/1 segmentation and alignment/functions/func_crop.m
- Supplementary Code S 1/code for processing raw data/1 segmentation and alignment/functions/func_filter_Gaussian.m
- Supplementary Code S 1/code for processing raw data/1 segmentation and alignment/functions/func_image_alignment.m
- Supplementary Code S 1/code for processing raw data/1 segmentation and alignment/functions/func_motion_detection.m
- Supplementary Code S 1/code for processing raw data/1 segmentation and alignment/functions/func_normalization_inversion.m
- Supplementary Code S 1/code for processing raw data/1 segmentation and alignment/functions/func_segmentation.m
- Supplementary Code S 1/code for processing raw data/1 segmentation and alignment/functions/func_thresholding.m
- Supplementary Code S 1/code for processing raw data/1 segmentation and alignment/IAT_v0.9.3/
- Supplementary Code S 1/code for processing raw data/1 segmentation and alignment/IAT_v0.9.3/__MACOSX/
- Supplementary Code S 1/code for processing raw data/1 segmentation and alignment/IAT_v0.9.3/__MACOSX/._IAT_v0.9.3
- Supplementary Code S 1/code for processing raw data/1 segmentation and alignment/IAT_v0.9.3/__MACOSX/IAT_v0.9.3/
- Supplementary Code S 1/code for processing raw data/1 segmentation and alignment/IAT_v0.9.3/__MACOSX/IAT_v0.9.3/._.DS_Store
- Supplementary Code S 1/code for processing raw data/1 segmentation and alignment/IAT_v0.9.3/__MACOSX/IAT_v0.9.3/._COPYING.txt
- Supplementary Code S 1/code for processing raw data/1 segmentation and alignment/IAT_v0.9.3/__MACOSX/IAT_v0.9.3/._data
- Supplementary Code S 1/code for processing raw data/1 segmentation and alignment/IAT_v0.9.3/__MACOSX/IAT_v0.9.3/._demos
- Supplementary Code S 1/code for processing raw data/1 segmentation and alignment/IAT_v0.9.3/__MACOSX/IAT_v0.9.3/._dirt
- Supplementary Code S 1/code for processing raw data/1 segmentation and alignment/IAT_v0.9.3/__MACOSX/IAT_v0.9.3/._features
- Supplementary Code S 1/code for processing raw data/1 segmentation and alignment/IAT_v0.9.3/__MACOSX/IAT_v0.9.3/._iat_mex.m
- Supplementary Code S 1/code for processing raw data/1 segmentation and alignment/IAT_v0.9.3/__MACOSX/IAT_v0.9.3/._iat_setup.m
- Supplementary Code S 1/code for processing raw data/1 segmentation and alignment/IAT_v0.9.3/__MACOSX/IAT_v0.9.3/._mex
- Supplementary Code S 1/code for processing raw data/1 segmentation and alignment/IAT_v0.9.3/__MACOSX/IAT_v0.9.3/._misc
- Supplementary Code S 1/code for processing raw data/1 segmentation and alignment/IAT_v0.9.3/__MACOSX/IAT_v0.9.3/._nonrigid
- Supplementary Code S 1/code for processing raw data/1 segmentation and alignment/IAT_v0.9.3/__MACOSX/IAT_v0.9.3/._rigid
- Supplementary Code S 1/code for processing raw data/1 segmentation and alignment/IAT_v0.9.3/__MACOSX/IAT_v0.9.3/data/
- Supplementary Code S 1/code for processing raw data/1 segmentation and alignment/IAT_v0.9.3/__MACOSX/IAT_v0.9.3/data/._.DS_Store
- Supplementary Code S 1/code for processing raw data/1 segmentation and alignment/IAT_v0.9.3/__MACOSX/IAT_v0.9.3/data/._BaboonImage.png
- Supplementary Code S 1/code for processing raw data/1 segmentation and alignment/IAT_v0.9.3/__MACOSX/IAT_v0.9.3/data/._BaboonTemplate.png
- Supplementary Code S 1/code for processing raw data/1 segmentation and alignment/IAT_v0.9.3/__MACOSX/IAT_v0.9.3/data/._BaboonTemplateIntensityChange.png
- Supplementary Code S 1/code for processing raw data/1 segmentation and alignment/IAT_v0.9.3/__MACOSX/IAT_v0.9.3/data/._chessImage.png
- Supplementary Code S 1/code for processing raw data/1 segmentation and alignment/IAT_v0.9.3/__MACOSX/IAT_v0.9.3/data/._chessTemplate.png
- Supplementary Code S 1/code for processing raw data/1 segmentation and alignment/IAT_v0.9.3/__MACOSX/IAT_v0.9.3/data/._Mars1.png
- Supplementary Code S 1/code for processing raw data/1 segmentation and alignment/IAT_v0.9.3/__MACOSX/IAT_v0.9.3/data/._Mars1HalfSize.png
- Supplementary Code S 1/code for processing raw data/1 segmentation and alignment/IAT_v0.9.3/__MACOSX/IAT_v0.9.3/data/._Mars2.png
- Supplementary Code S 1/code for processing raw data/1 segmentation and alignment/IAT_v0.9.3/__MACOSX/IAT_v0.9.3/data/._Mars2HalfSize.png
- Supplementary Code S 1/code for processing raw data/1 segmentation and alignment/IAT_v0.9.3/__MACOSX/IAT_v0.9.3/data/._source.jpg
- Supplementary Code S 1/code for processing raw data/1 segmentation and alignment/IAT_v0.9.3/__MACOSX/IAT_v0.9.3/data/._target.jpg
- Supplementary Code S 1/code for processing raw data/1 segmentation and alignment/IAT_v0.9.3/__MACOSX/IAT_v0.9.3/data/._textImage.png
- Supplementary Code S 1/code for processing raw data/1 segmentation and alignment/IAT_v0.9.3/__MACOSX/IAT_v0.9.3/data/._textTemplate.png
- Supplementary Code S 1/code for processing raw data/1 segmentation and alignment/IAT_v0.9.3/__MACOSX/IAT_v0.9.3/data/._triangleImage.png
- Supplementary Code S 1/code for processing raw data/1 segmentation and alignment/IAT_v0.9.3/__MACOSX/IAT_v0.9.3/data/._triangleImage2.png
- Supplementary Code S 1/code for processing raw data/1 segmentation and alignment/IAT_v0.9.3/__MACOSX/IAT_v0.9.3/data/._triangleTemplate.png
- Supplementary Code S 1/code for processing raw data/1 segmentation and alignment/IAT_v0.9.3/__MACOSX/IAT_v0.9.3/data/._wallImage.png
- Supplementary Code S 1/code for processing raw data/1 segmentation and alignment/IAT_v0.9.3/__MACOSX/IAT_v0.9.3/data/._wallTemplate.png
- Supplementary Code S 1/code for processing raw data/1 segmentation and alignment/IAT_v0.9.3/__MACOSX/IAT_v0.9.3/demos/
- Supplementary Code S 1/code for processing raw data/1 segmentation and alignment/IAT_v0.9.3/__MACOSX/IAT_v0.9.3/demos/._.DS_Store
- Supplementary Code S 1/code for processing raw data/1 segmentation and alignment/IAT_v0.9.3/__MACOSX/IAT_v0.9.3/demos/._areaBasedAlignment1.m
- Supplementary Code S 1/code for processing raw data/1 segmentation and alignment/IAT_v0.9.3/__MACOSX/IAT_v0.9.3/demos/._areaBasedAlignment2.m
- Supplementary Code S 1/code for processing raw data/1 segmentation and alignment/IAT_v0.9.3/__MACOSX/IAT_v0.9.3/demos/._areaBasedAlignment3.m
- Supplementary Code S 1/code for processing raw data/1 segmentation and alignment/IAT_v0.9.3/__MACOSX/IAT_v0.9.3/demos/._areaBasedAlignment4.m
- Supplementary Code S 1/code for processing raw data/1 segmentation and alignment/IAT_v0.9.3/__MACOSX/IAT_v0.9.3/demos/._areaVsFeatureAlignment.m
- Supplementary Code S 1/code for processing raw data/1 segmentation and alignment/IAT_v0.9.3/__MACOSX/IAT_v0.9.3/demos/._complexity_FA_IC.m
- Supplementary Code S 1/code for processing raw data/1 segmentation and alignment/IAT_v0.9.3/__MACOSX/IAT_v0.9.3/demos/._featureBasedAlignment.m
- Supplementary Code S 1/code for processing raw data/1 segmentation and alignment/IAT_v0.9.3/__MACOSX/IAT_v0.9.3/demos/._SIFTflowDemo.m
- Supplementary Code S 1/code for processing raw data/1 segmentation and alignment/IAT_v0.9.3/__MACOSX/IAT_v0.9.3/dirt/
- Supplementary Code S 1/code for processing raw data/1 segmentation and alignment/IAT_v0.9.3/__MACOSX/IAT_v0.9.3/dirt/._.DS_Store
- Supplementary Code S 1/code for processing raw data/1 segmentation and alignment/IAT_v0.9.3/__MACOSX/IAT_v0.9.3/dirt/._ABFilters1D.m
- Supplementary Code S 1/code for processing raw data/1 segmentation and alignment/IAT_v0.9.3/__MACOSX/IAT_v0.9.3/dirt/._ABIsRGB.m
- Supplementary Code S 1/code for processing raw data/1 segmentation and alignment/IAT_v0.9.3/__MACOSX/IAT_v0.9.3/dirt/._ABOnOff.m
- Supplementary Code S 1/code for processing raw data/1 segmentation and alignment/IAT_v0.9.3/__MACOSX/IAT_v0.9.3/dirt/._DIRT_Example.m
- Supplementary Code S 1/code for processing raw data/1 segmentation and alignment/IAT_v0.9.3/__MACOSX/IAT_v0.9.3/dirt/._DIRT_FM_Precomputation.m
- Supplementary Code S 1/code for processing raw data/1 segmentation and alignment/IAT_v0.9.3/__MACOSX/IAT_v0.9.3/dirt/._DIRT_FM_Registration.m
- Supplementary Code S 1/code for processing raw data/1 segmentation and alignment/IAT_v0.9.3/__MACOSX/IAT_v0.9.3/dirt/._DIRT_GModel_Apply.m
- Supplementary Code S 1/code for processing raw data/1 segmentation and alignment/IAT_v0.9.3/__MACOSX/IAT_v0.9.3/dirt/._DIRT_GModel_Disp.m
- Supplementary Code S 1/code for processing raw data/1 segmentation and alignment/IAT_v0.9.3/__MACOSX/IAT_v0.9.3/dirt/._DIRT_GModel_DispInit.m
- Supplementary Code S 1/code for processing raw data/1 segmentation and alignment/IAT_v0.9.3/__MACOSX/IAT_v0.9.3/dirt/._DIRT_GModel_GradientVectors.m
- Supplementary Code S 1/code for processing raw data/1 segmentation and alignment/IAT_v0.9.3/__MACOSX/IAT_v0.9.3/dirt/._DIRT_GModel_Identity.m
- Supplementary Code S 1/code for processing raw data/1 segmentation and alignment/IAT_v0.9.3/__MACOSX/IAT_v0.9.3/dirt/._DIRT_GModel_Init.m
- Supplementary Code S 1/code for processing raw data/1 segmentation and alignment/IAT_v0.9.3/__MACOSX/IAT_v0.9.3/dirt/._DIRT_GModel_N.m
- Supplementary Code S 1/code for processing raw data/1 segmentation and alignment/IAT_v0.9.3/__MACOSX/IAT_v0.9.3/dirt/._DIRT_GModel_Update.m
- Supplementary Code S 1/code for processing raw data/1 segmentation and alignment/IAT_v0.9.3/__MACOSX/IAT_v0.9.3/dirt/._DIRT_Inspect_AllReg.m
- Supplementary Code S 1/code for processing raw data/1 segmentation and alignment/IAT_v0.9.3/__MACOSX/IAT_v0.9.3/dirt/._DIRT_Mask2ROI.m
- Supplementary Code S 1/code for processing raw data/1 segmentation and alignment/IAT_v0.9.3/__MACOSX/IAT_v0.9.3/dirt/._DIRT_MaskBorder.m
- Supplementary Code S 1/code for processing raw data/1 segmentation and alignment/IAT_v0.9.3/__MACOSX/IAT_v0.9.3/dirt/._DIRT_MaskEdges.m
- Supplementary Code S 1/code for processing raw data/1 segmentation and alignment/IAT_v0.9.3/__MACOSX/IAT_v0.9.3/dirt/._DIRT_MaskManual.m
- Supplementary Code S 1/code for processing raw data/1 segmentation and alignment/IAT_v0.9.3/__MACOSX/IAT_v0.9.3/dirt/._DIRT_MaskRectangle.m
- Supplementary Code S 1/code for processing raw data/1 segmentation and alignment/IAT_v0.9.3/__MACOSX/IAT_v0.9.3/dirt/._DIRT_optPre_PrintSummary.m
- Supplementary Code S 1/code for processing raw data/1 segmentation and alignment/IAT_v0.9.3/__MACOSX/IAT_v0.9.3/dirt/._DIRT_PModel_Apply.m
- Supplementary Code S 1/code for processing raw data/1 segmentation and alignment/IAT_v0.9.3/__MACOSX/IAT_v0.9.3/dirt/._DIRT_PModel_Compose.m
- Supplementary Code S 1/code for processing raw data/1 segmentation and alignment/IAT_v0.9.3/__MACOSX/IAT_v0.9.3/dirt/._DIRT_PModel_Convert.m
- Supplementary Code S 1/code for processing raw data/1 segmentation and alignment/IAT_v0.9.3/__MACOSX/IAT_v0.9.3/dirt/._DIRT_PModel_Disp.m
- Supplementary Code S 1/code for processing raw data/1 segmentation and alignment/IAT_v0.9.3/__MACOSX/IAT_v0.9.3/dirt/._DIRT_PModel_DispInit.m
- Supplementary Code S 1/code for processing raw data/1 segmentation and alignment/IAT_v0.9.3/__MACOSX/IAT_v0.9.3/dirt/._DIRT_PModel_GradientVectors.m
- Supplementary Code S 1/code for processing raw data/1 segmentation and alignment/IAT_v0.9.3/__MACOSX/IAT_v0.9.3/dirt/._DIRT_PModel_Identity.m
- Supplementary Code S 1/code for processing raw data/1 segmentation and alignment/IAT_v0.9.3/__MACOSX/IAT_v0.9.3/dirt/._DIRT_PModel_N.m
- Supplementary Code S 1/code for processing raw data/1 segmentation and alignment/IAT_v0.9.3/__MACOSX/IAT_v0.9.3/dirt/._DIRT_PModel_Update.m
- Supplementary Code S 1/code for processing raw data/1 segmentation and alignment/IAT_v0.9.3/__MACOSX/IAT_v0.9.3/dirt/._DIRT_PNorm_Norm_PModel.m
- Supplementary Code S 1/code for processing raw data/1 segmentation and alignment/IAT_v0.9.3/__MACOSX/IAT_v0.9.3/dirt/._DIRT_PNorm_NormImage.m
- Supplementary Code S 1/code for processing raw data/1 segmentation and alignment/IAT_v0.9.3/__MACOSX/IAT_v0.9.3/dirt/._DIRT_PNorm_Params.m
- Supplementary Code S 1/code for processing raw data/1 segmentation and alignment/IAT_v0.9.3/__MACOSX/IAT_v0.9.3/dirt/._DIRT_PNorm_UnNorm_PModel.m
- Supplementary Code S 1/code for processing raw data/1 segmentation and alignment/IAT_v0.9.3/__MACOSX/IAT_v0.9.3/dirt/._DIRT_PNorm_UnNormRMSError.m
- Supplementary Code S 1/code for processing raw data/1 segmentation and alignment/IAT_v0.9.3/__MACOSX/IAT_v0.9.3/dirt/._DIRT_Precomputation.m
- Supplementary Code S 1/code for processing raw data/1 segmentation and alignment/IAT_v0.9.3/__MACOSX/IAT_v0.9.3/dirt/._DIRT_Registration.m
- Supplementary Code S 1/code for processing raw data/1 segmentation and alignment/IAT_v0.9.3/__MACOSX/IAT_v0.9.3/dirt/._DIRT_Warp.m
- Supplementary Code S 1/code for processing raw data/1 segmentation and alignment/IAT_v0.9.3/__MACOSX/IAT_v0.9.3/dirt/._iat_dic.m
- Supplementary Code S 1/code for processing raw data/1 segmentation and alignment/IAT_v0.9.3/__MACOSX/IAT_v0.9.3/dirt/._licence.txt
- Supplementary Code S 1/code for processing raw data/1 segmentation and alignment/IAT_v0.9.3/__MACOSX/IAT_v0.9.3/dirt/._source.jpg
- Supplementary Code S 1/code for processing raw data/1 segmentation and alignment/IAT_v0.9.3/__MACOSX/IAT_v0.9.3/dirt/._target.jpg
- Supplementary Code S 1/code for processing raw data/1 segmentation and alignment/IAT_v0.9.3/__MACOSX/IAT_v0.9.3/dirt/._vect.m
- Supplementary Code S 1/code for processing raw data/1 segmentation and alignment/IAT_v0.9.3/__MACOSX/IAT_v0.9.3/features/
- Supplementary Code S 1/code for processing raw data/1 segmentation and alignment/IAT_v0.9.3/__MACOSX/IAT_v0.9.3/features/._.DS_Store
- Supplementary Code S 1/code for processing raw data/1 segmentation and alignment/IAT_v0.9.3/__MACOSX/IAT_v0.9.3/features/._iat_feat_based_init.m
- Supplementary Code S 1/code for processing raw data/1 segmentation and alignment/IAT_v0.9.3/__MACOSX/IAT_v0.9.3/features/._iat_match_features.m
- Supplementary Code S 1/code for processing raw data/1 segmentation and alignment/IAT_v0.9.3/__MACOSX/IAT_v0.9.3/features/._iat_surf.m
- Supplementary Code S 1/code for processing raw data/1 segmentation and alignment/IAT_v0.9.3/__MACOSX/IAT_v0.9.3/features/._iat_surf_correspondences.m
- Supplementary Code S 1/code for processing raw data/1 segmentation and alignment/IAT_v0.9.3/__MACOSX/IAT_v0.9.3/features/._img.surf
- Supplementary Code S 1/code for processing raw data/1 segmentation and alignment/IAT_v0.9.3/__MACOSX/IAT_v0.9.3/features/._SURF
- Supplementary Code S 1/code for processing raw data/1 segmentation and alignment/IAT_v0.9.3/__MACOSX/IAT_v0.9.3/features/._tmp.key
- Supplementary Code S 1/code for processing raw data/1 segmentation and alignment/IAT_v0.9.3/__MACOSX/IAT_v0.9.3/features/SURF/
- Supplementary Code S 1/code for processing raw data/1 segmentation and alignment/IAT_v0.9.3/__MACOSX/IAT_v0.9.3/features/SURF/._img.surf
- Supplementary Code S 1/code for processing raw data/1 segmentation and alignment/IAT_v0.9.3/__MACOSX/IAT_v0.9.3/features/SURF/._libSurf.so
- Supplementary Code S 1/code for processing raw data/1 segmentation and alignment/IAT_v0.9.3/__MACOSX/IAT_v0.9.3/features/SURF/._surf.ln
- Supplementary Code S 1/code for processing raw data/1 segmentation and alignment/IAT_v0.9.3/__MACOSX/IAT_v0.9.3/features/SURF/._surfWINDLL.dll
- Supplementary Code S 1/code for processing raw data/1 segmentation and alignment/IAT_v0.9.3/__MACOSX/IAT_v0.9.3/features/SURF/._surfWINDLLDemo.exe
- Supplementary Code S 1/code for processing raw data/1 segmentation and alignment/IAT_v0.9.3/__MACOSX/IAT_v0.9.3/features/SURF/._tmp.pgm
- Supplementary Code S 1/code for processing raw data/1 segmentation and alignment/IAT_v0.9.3/__MACOSX/IAT_v0.9.3/mex/
- Supplementary Code S 1/code for processing raw data/1 segmentation and alignment/IAT_v0.9.3/__MACOSX/IAT_v0.9.3/mex/._.DS_Store
- Supplementary Code S 1/code for processing raw data/1 segmentation and alignment/IAT_v0.9.3/__MACOSX/IAT_v0.9.3/mex/._auxiliary_functions.cpp
- Supplementary Code S 1/code for processing raw data/1 segmentation and alignment/IAT_v0.9.3/__MACOSX/IAT_v0.9.3/mex/._glnxa64
- Supplementary Code S 1/code for processing raw data/1 segmentation and alignment/IAT_v0.9.3/__MACOSX/IAT_v0.9.3/mex/._iat_match_features_mex.cpp
- Supplementary Code S 1/code for processing raw data/1 segmentation and alignment/IAT_v0.9.3/__MACOSX/IAT_v0.9.3/mex/._maci64
- Supplementary Code S 1/code for processing raw data/1 segmentation and alignment/IAT_v0.9.3/__MACOSX/IAT_v0.9.3/mex/._win64
- Supplementary Code S 1/code for processing raw data/1 segmentation and alignment/IAT_v0.9.3/__MACOSX/IAT_v0.9.3/mex/glnxa64/
- Supplementary Code S 1/code for processing raw data/1 segmentation and alignment/IAT_v0.9.3/__MACOSX/IAT_v0.9.3/mex/glnxa64/._iat_match_features_mex.mexa64
- Supplementary Code S 1/code for processing raw data/1 segmentation and alignment/IAT_v0.9.3/__MACOSX/IAT_v0.9.3/mex/glnxa64/._iat_SIFTflow_mex.mexa64
- Supplementary Code S 1/code for processing raw data/1 segmentation and alignment/IAT_v0.9.3/__MACOSX/IAT_v0.9.3/mex/win64/
- Supplementary Code S 1/code for processing raw data/1 segmentation and alignment/IAT_v0.9.3/__MACOSX/IAT_v0.9.3/mex/win64/._.DS_Store
- Supplementary Code S 1/code for processing raw data/1 segmentation and alignment/IAT_v0.9.3/__MACOSX/IAT_v0.9.3/mex/win64/._iat_match_features_mex.mexw64
- Supplementary Code S 1/code for processing raw data/1 segmentation and alignment/IAT_v0.9.3/__MACOSX/IAT_v0.9.3/mex/win64/._iat_SIFTflow_mex.mexw64
- Supplementary Code S 1/code for processing raw data/1 segmentation and alignment/IAT_v0.9.3/__MACOSX/IAT_v0.9.3/misc/
- Supplementary Code S 1/code for processing raw data/1 segmentation and alignment/IAT_v0.9.3/__MACOSX/IAT_v0.9.3/misc/._.DS_Store
- Supplementary Code S 1/code for processing raw data/1 segmentation and alignment/IAT_v0.9.3/__MACOSX/IAT_v0.9.3/misc/._iat_collinearity_check.m
- Supplementary Code S 1/code for processing raw data/1 segmentation and alignment/IAT_v0.9.3/__MACOSX/IAT_v0.9.3/misc/._iat_error2gray.m
- Supplementary Code S 1/code for processing raw data/1 segmentation and alignment/IAT_v0.9.3/__MACOSX/IAT_v0.9.3/misc/._iat_error2rgb.m
- Supplementary Code S 1/code for processing raw data/1 segmentation and alignment/IAT_v0.9.3/__MACOSX/IAT_v0.9.3/misc/._iat_flow2rgb.m
- Supplementary Code S 1/code for processing raw data/1 segmentation and alignment/IAT_v0.9.3/__MACOSX/IAT_v0.9.3/misc/._iat_homogeneous_coords.m
- Supplementary Code S 1/code for processing raw data/1 segmentation and alignment/IAT_v0.9.3/__MACOSX/IAT_v0.9.3/misc/._iat_is_transform.m
- Supplementary Code S 1/code for processing raw data/1 segmentation and alignment/IAT_v0.9.3/__MACOSX/IAT_v0.9.3/misc/._iat_merge_param.m
- Supplementary Code S 1/code for processing raw data/1 segmentation and alignment/IAT_v0.9.3/__MACOSX/IAT_v0.9.3/misc/._iat_mosaic.m
- Supplementary Code S 1/code for processing raw data/1 segmentation and alignment/IAT_v0.9.3/__MACOSX/IAT_v0.9.3/misc/._iat_normal_coords.m
- Supplementary Code S 1/code for processing raw data/1 segmentation and alignment/IAT_v0.9.3/__MACOSX/IAT_v0.9.3/misc/._iat_plot_correspondences.m
- Supplementary Code S 1/code for processing raw data/1 segmentation and alignment/IAT_v0.9.3/__MACOSX/IAT_v0.9.3/misc/._iat_remove_scale.m
- Supplementary Code S 1/code for processing raw data/1 segmentation and alignment/IAT_v0.9.3/__MACOSX/IAT_v0.9.3/misc/._iat_sift2rgb.m
- Supplementary Code S 1/code for processing raw data/1 segmentation and alignment/IAT_v0.9.3/__MACOSX/IAT_v0.9.3/misc/._iat_warping_area.m
- Supplementary Code S 1/code for processing raw data/1 segmentation and alignment/IAT_v0.9.3/__MACOSX/IAT_v0.9.3/nonrigid/
- Supplementary Code S 1/code for processing raw data/1 segmentation and alignment/IAT_v0.9.3/__MACOSX/IAT_v0.9.3/nonrigid/._.DS_Store
- Supplementary Code S 1/code for processing raw data/1 segmentation and alignment/IAT_v0.9.3/__MACOSX/IAT_v0.9.3/nonrigid/._iat_pixel_warping.m
- Supplementary Code S 1/code for processing raw data/1 segmentation and alignment/IAT_v0.9.3/__MACOSX/IAT_v0.9.3/nonrigid/._siftflow
- Supplementary Code S 1/code for processing raw data/1 segmentation and alignment/IAT_v0.9.3/__MACOSX/IAT_v0.9.3/nonrigid/siftflow/
- Supplementary Code S 1/code for processing raw data/1 segmentation and alignment/IAT_v0.9.3/__MACOSX/IAT_v0.9.3/nonrigid/siftflow/._.DS_Store
- Supplementary Code S 1/code for processing raw data/1 segmentation and alignment/IAT_v0.9.3/__MACOSX/IAT_v0.9.3/nonrigid/siftflow/._cpp
- Supplementary Code S 1/code for processing raw data/1 segmentation and alignment/IAT_v0.9.3/__MACOSX/IAT_v0.9.3/nonrigid/siftflow/._iat_dense_sift.m
- Supplementary Code S 1/code for processing raw data/1 segmentation and alignment/IAT_v0.9.3/__MACOSX/IAT_v0.9.3/nonrigid/siftflow/._iat_SIFTflow.m
- Supplementary Code S 1/code for processing raw data/1 segmentation and alignment/IAT_v0.9.3/__MACOSX/IAT_v0.9.3/nonrigid/siftflow/._pcSIFT.mat
- Supplementary Code S 1/code for processing raw data/1 segmentation and alignment/IAT_v0.9.3/__MACOSX/IAT_v0.9.3/nonrigid/siftflow/._readme.txt
- Supplementary Code S 1/code for processing raw data/1 segmentation and alignment/IAT_v0.9.3/__MACOSX/IAT_v0.9.3/nonrigid/siftflow/cpp/
- Supplementary Code S 1/code for processing raw data/1 segmentation and alignment/IAT_v0.9.3/__MACOSX/IAT_v0.9.3/nonrigid/siftflow/cpp/._.DS_Store
- Supplementary Code S 1/code for processing raw data/1 segmentation and alignment/IAT_v0.9.3/__MACOSX/IAT_v0.9.3/nonrigid/siftflow/cpp/._BPFlow.cpp
- Supplementary Code S 1/code for processing raw data/1 segmentation and alignment/IAT_v0.9.3/__MACOSX/IAT_v0.9.3/nonrigid/siftflow/cpp/._BPFlow.h
- Supplementary Code S 1/code for processing raw data/1 segmentation and alignment/IAT_v0.9.3/__MACOSX/IAT_v0.9.3/nonrigid/siftflow/cpp/._Image.h
- Supplementary Code S 1/code for processing raw data/1 segmentation and alignment/IAT_v0.9.3/__MACOSX/IAT_v0.9.3/nonrigid/siftflow/cpp/._ImageIO.h
- Supplementary Code S 1/code for processing raw data/1 segmentation and alignment/IAT_v0.9.3/__MACOSX/IAT_v0.9.3/nonrigid/siftflow/cpp/._ImageProcessing.h
- Supplementary Code S 1/code for processing raw data/1 segmentation and alignment/IAT_v0.9.3/__MACOSX/IAT_v0.9.3/nonrigid/siftflow/cpp/._project.h
- Supplementary Code S 1/code for processing raw data/1 segmentation and alignment/IAT_v0.9.3/__MACOSX/IAT_v0.9.3/nonrigid/siftflow/cpp/._README.txt
- Supplementary Code S 1/code for processing raw data/1 segmentation and alignment/IAT_v0.9.3/__MACOSX/IAT_v0.9.3/nonrigid/siftflow/cpp/._SIFTflow.cpp
- Supplementary Code S 1/code for processing raw data/1 segmentation and alignment/IAT_v0.9.3/__MACOSX/IAT_v0.9.3/nonrigid/siftflow/cpp/._Stochastic.cpp
- Supplementary Code S 1/code for processing raw data/1 segmentation and alignment/IAT_v0.9.3/__MACOSX/IAT_v0.9.3/nonrigid/siftflow/cpp/._Stochastic.h
- Supplementary Code S 1/code for processing raw data/1 segmentation and alignment/IAT_v0.9.3/__MACOSX/IAT_v0.9.3/rigid/
- Supplementary Code S 1/code for processing raw data/1 segmentation and alignment/IAT_v0.9.3/__MACOSX/IAT_v0.9.3/rigid/._.DS_Store
- Supplementary Code S 1/code for processing raw data/1 segmentation and alignment/IAT_v0.9.3/__MACOSX/IAT_v0.9.3/rigid/._iat_dic.m
- Supplementary Code S 1/code for processing raw data/1 segmentation and alignment/IAT_v0.9.3/__MACOSX/IAT_v0.9.3/rigid/._iat_ecc.m
- Supplementary Code S 1/code for processing raw data/1 segmentation and alignment/IAT_v0.9.3/__MACOSX/IAT_v0.9.3/rigid/._iat_eccIC.m
- Supplementary Code S 1/code for processing raw data/1 segmentation and alignment/IAT_v0.9.3/__MACOSX/IAT_v0.9.3/rigid/._iat_get_affine.m
- Supplementary Code S 1/code for processing raw data/1 segmentation and alignment/IAT_v0.9.3/__MACOSX/IAT_v0.9.3/rigid/._iat_get_euclidean.m
- Supplementary Code S 1/code for processing raw data/1 segmentation and alignment/IAT_v0.9.3/__MACOSX/IAT_v0.9.3/rigid/._iat_get_homography.m
- Supplementary Code S 1/code for processing raw data/1 segmentation and alignment/IAT_v0.9.3/__MACOSX/IAT_v0.9.3/rigid/._iat_get_similarity.m
- Supplementary Code S 1/code for processing raw data/1 segmentation and alignment/IAT_v0.9.3/__MACOSX/IAT_v0.9.3/rigid/._iat_get_translation.m
- Supplementary Code S 1/code for processing raw data/1 segmentation and alignment/IAT_v0.9.3/__MACOSX/IAT_v0.9.3/rigid/._iat_image_jacobian.m
- Supplementary Code S 1/code for processing raw data/1 segmentation and alignment/IAT_v0.9.3/__MACOSX/IAT_v0.9.3/rigid/._iat_inverse_warping.m
- Supplementary Code S 1/code for processing raw data/1 segmentation and alignment/IAT_v0.9.3/__MACOSX/IAT_v0.9.3/rigid/._iat_LucasKanade.m
- Supplementary Code S 1/code for processing raw data/1 segmentation and alignment/IAT_v0.9.3/__MACOSX/IAT_v0.9.3/rigid/._iat_LucasKanadeIC.m
- Supplementary Code S 1/code for processing raw data/1 segmentation and alignment/IAT_v0.9.3/__MACOSX/IAT_v0.9.3/rigid/._iat_ransac.m
- Supplementary Code S 1/code for processing raw data/1 segmentation and alignment/IAT_v0.9.3/__MACOSX/IAT_v0.9.3/rigid/._iat_warp_jacobian.m
- Supplementary Code S 1/code for processing raw data/1 segmentation and alignment/IAT_v0.9.3/__MACOSX/IAT_v0.9.3/rigid/._iat_warp_update.m
- Supplementary Code S 1/code for processing raw data/1 segmentation and alignment/IAT_v0.9.3/__MACOSX/IAT_v0.9.3/rigid/._iat_warp_updateIC.m
- Supplementary Code S 1/code for processing raw data/1 segmentation and alignment/IAT_v0.9.3/__MACOSX/IAT_v0.9.3/rigid/._iat_warp_updown.m
- Supplementary Code S 1/code for processing raw data/1 segmentation and alignment/IAT_v0.9.3/IAT_v0.9.3/
- Supplementary Code S 1/code for processing raw data/1 segmentation and alignment/IAT_v0.9.3/IAT_v0.9.3/.DS_Store
- Supplementary Code S 1/code for processing raw data/1 segmentation and alignment/IAT_v0.9.3/IAT_v0.9.3/COPYING.txt
- Supplementary Code S 1/code for processing raw data/1 segmentation and alignment/IAT_v0.9.3/IAT_v0.9.3/data/
- Supplementary Code S 1/code for processing raw data/1 segmentation and alignment/IAT_v0.9.3/IAT_v0.9.3/data/.DS_Store
- Supplementary Code S 1/code for processing raw data/1 segmentation and alignment/IAT_v0.9.3/IAT_v0.9.3/data/BaboonImage.png
- Supplementary Code S 1/code for processing raw data/1 segmentation and alignment/IAT_v0.9.3/IAT_v0.9.3/data/BaboonTemplate.png
- Supplementary Code S 1/code for processing raw data/1 segmentation and alignment/IAT_v0.9.3/IAT_v0.9.3/data/BaboonTemplateIntensityChange.png
- Supplementary Code S 1/code for processing raw data/1 segmentation and alignment/IAT_v0.9.3/IAT_v0.9.3/data/chessImage.png
- Supplementary Code S 1/code for processing raw data/1 segmentation and alignment/IAT_v0.9.3/IAT_v0.9.3/data/chessTemplate.png
- Supplementary Code S 1/code for processing raw data/1 segmentation and alignment/IAT_v0.9.3/IAT_v0.9.3/data/Mars1.png
- Supplementary Code S 1/code for processing raw data/1 segmentation and alignment/IAT_v0.9.3/IAT_v0.9.3/data/Mars1HalfSize.png
- Supplementary Code S 1/code for processing raw data/1 segmentation and alignment/IAT_v0.9.3/IAT_v0.9.3/data/Mars2.png
- Supplementary Code S 1/code for processing raw data/1 segmentation and alignment/IAT_v0.9.3/IAT_v0.9.3/data/Mars2HalfSize.png
- Supplementary Code S 1/code for processing raw data/1 segmentation and alignment/IAT_v0.9.3/IAT_v0.9.3/data/source.jpg
- Supplementary Code S 1/code for processing raw data/1 segmentation and alignment/IAT_v0.9.3/IAT_v0.9.3/data/target.jpg
- Supplementary Code S 1/code for processing raw data/1 segmentation and alignment/IAT_v0.9.3/IAT_v0.9.3/data/textImage.png
- Supplementary Code S 1/code for processing raw data/1 segmentation and alignment/IAT_v0.9.3/IAT_v0.9.3/data/textTemplate.png
- Supplementary Code S 1/code for processing raw data/1 segmentation and alignment/IAT_v0.9.3/IAT_v0.9.3/data/triangleImage.png
- Supplementary Code S 1/code for processing raw data/1 segmentation and alignment/IAT_v0.9.3/IAT_v0.9.3/data/triangleImage2.png
- Supplementary Code S 1/code for processing raw data/1 segmentation and alignment/IAT_v0.9.3/IAT_v0.9.3/data/triangleTemplate.png
- Supplementary Code S 1/code for processing raw data/1 segmentation and alignment/IAT_v0.9.3/IAT_v0.9.3/data/wallImage.png
- Supplementary Code S 1/code for processing raw data/1 segmentation and alignment/IAT_v0.9.3/IAT_v0.9.3/data/wallTemplate.png
- Supplementary Code S 1/code for processing raw data/1 segmentation and alignment/IAT_v0.9.3/IAT_v0.9.3/demos/
- Supplementary Code S 1/code for processing raw data/1 segmentation and alignment/IAT_v0.9.3/IAT_v0.9.3/demos/.DS_Store
- Supplementary Code S 1/code for processing raw data/1 segmentation and alignment/IAT_v0.9.3/IAT_v0.9.3/demos/areaBasedAlignment1.m
- Supplementary Code S 1/code for processing raw data/1 segmentation and alignment/IAT_v0.9.3/IAT_v0.9.3/demos/areaBasedAlignment2.m
- Supplementary Code S 1/code for processing raw data/1 segmentation and alignment/IAT_v0.9.3/IAT_v0.9.3/demos/areaBasedAlignment3.m
- Supplementary Code S 1/code for processing raw data/1 segmentation and alignment/IAT_v0.9.3/IAT_v0.9.3/demos/areaBasedAlignment4.m
- Supplementary Code S 1/code for processing raw data/1 segmentation and alignment/IAT_v0.9.3/IAT_v0.9.3/demos/areaVsFeatureAlignment.m
- Supplementary Code S 1/code for processing raw data/1 segmentation and alignment/IAT_v0.9.3/IAT_v0.9.3/demos/complexity_FA_IC.m
- Supplementary Code S 1/code for processing raw data/1 segmentation and alignment/IAT_v0.9.3/IAT_v0.9.3/demos/featureBasedAlignment.m
- Supplementary Code S 1/code for processing raw data/1 segmentation and alignment/IAT_v0.9.3/IAT_v0.9.3/demos/SIFTflowDemo.m
- Supplementary Code S 1/code for processing raw data/1 segmentation and alignment/IAT_v0.9.3/IAT_v0.9.3/dirt/
- Supplementary Code S 1/code for processing raw data/1 segmentation and alignment/IAT_v0.9.3/IAT_v0.9.3/dirt/.DS_Store
- Supplementary Code S 1/code for processing raw data/1 segmentation and alignment/IAT_v0.9.3/IAT_v0.9.3/dirt/ABFilters1D.m
- Supplementary Code S 1/code for processing raw data/1 segmentation and alignment/IAT_v0.9.3/IAT_v0.9.3/dirt/ABIsRGB.m
- Supplementary Code S 1/code for processing raw data/1 segmentation and alignment/IAT_v0.9.3/IAT_v0.9.3/dirt/ABOnOff.m
- Supplementary Code S 1/code for processing raw data/1 segmentation and alignment/IAT_v0.9.3/IAT_v0.9.3/dirt/DIRT_Example.m
- Supplementary Code S 1/code for processing raw data/1 segmentation and alignment/IAT_v0.9.3/IAT_v0.9.3/dirt/DIRT_FM_Precomputation.m
- Supplementary Code S 1/code for processing raw data/1 segmentation and alignment/IAT_v0.9.3/IAT_v0.9.3/dirt/DIRT_FM_Registration.m
- Supplementary Code S 1/code for processing raw data/1 segmentation and alignment/IAT_v0.9.3/IAT_v0.9.3/dirt/DIRT_GModel_Apply.m
- Supplementary Code S 1/code for processing raw data/1 segmentation and alignment/IAT_v0.9.3/IAT_v0.9.3/dirt/DIRT_GModel_Disp.m
- Supplementary Code S 1/code for processing raw data/1 segmentation and alignment/IAT_v0.9.3/IAT_v0.9.3/dirt/DIRT_GModel_DispInit.m
- Supplementary Code S 1/code for processing raw data/1 segmentation and alignment/IAT_v0.9.3/IAT_v0.9.3/dirt/DIRT_GModel_GradientVectors.m
- Supplementary Code S 1/code for processing raw data/1 segmentation and alignment/IAT_v0.9.3/IAT_v0.9.3/dirt/DIRT_GModel_Identity.m
- Supplementary Code S 1/code for processing raw data/1 segmentation and alignment/IAT_v0.9.3/IAT_v0.9.3/dirt/DIRT_GModel_Init.m
- Supplementary Code S 1/code for processing raw data/1 segmentation and alignment/IAT_v0.9.3/IAT_v0.9.3/dirt/DIRT_GModel_N.m
- Supplementary Code S 1/code for processing raw data/1 segmentation and alignment/IAT_v0.9.3/IAT_v0.9.3/dirt/DIRT_GModel_Update.m
- Supplementary Code S 1/code for processing raw data/1 segmentation and alignment/IAT_v0.9.3/IAT_v0.9.3/dirt/DIRT_Inspect_AllReg.m
- Supplementary Code S 1/code for processing raw data/1 segmentation and alignment/IAT_v0.9.3/IAT_v0.9.3/dirt/DIRT_Mask2ROI.m
- Supplementary Code S 1/code for processing raw data/1 segmentation and alignment/IAT_v0.9.3/IAT_v0.9.3/dirt/DIRT_MaskBorder.m
- Supplementary Code S 1/code for processing raw data/1 segmentation and alignment/IAT_v0.9.3/IAT_v0.9.3/dirt/DIRT_MaskEdges.m
- Supplementary Code S 1/code for processing raw data/1 segmentation and alignment/IAT_v0.9.3/IAT_v0.9.3/dirt/DIRT_MaskManual.m
- Supplementary Code S 1/code for processing raw data/1 segmentation and alignment/IAT_v0.9.3/IAT_v0.9.3/dirt/DIRT_MaskRectangle.m
- Supplementary Code S 1/code for processing raw data/1 segmentation and alignment/IAT_v0.9.3/IAT_v0.9.3/dirt/DIRT_optPre_PrintSummary.m
- Supplementary Code S 1/code for processing raw data/1 segmentation and alignment/IAT_v0.9.3/IAT_v0.9.3/dirt/DIRT_PModel_Apply.m
- Supplementary Code S 1/code for processing raw data/1 segmentation and alignment/IAT_v0.9.3/IAT_v0.9.3/dirt/DIRT_PModel_Compose.m
- Supplementary Code S 1/code for processing raw data/1 segmentation and alignment/IAT_v0.9.3/IAT_v0.9.3/dirt/DIRT_PModel_Convert.m
- Supplementary Code S 1/code for processing raw data/1 segmentation and alignment/IAT_v0.9.3/IAT_v0.9.3/dirt/DIRT_PModel_Disp.m
- Supplementary Code S 1/code for processing raw data/1 segmentation and alignment/IAT_v0.9.3/IAT_v0.9.3/dirt/DIRT_PModel_DispInit.m
- Supplementary Code S 1/code for processing raw data/1 segmentation and alignment/IAT_v0.9.3/IAT_v0.9.3/dirt/DIRT_PModel_GradientVectors.m
- Supplementary Code S 1/code for processing raw data/1 segmentation and alignment/IAT_v0.9.3/IAT_v0.9.3/dirt/DIRT_PModel_Identity.m
- Supplementary Code S 1/code for processing raw data/1 segmentation and alignment/IAT_v0.9.3/IAT_v0.9.3/dirt/DIRT_PModel_N.m
- Supplementary Code S 1/code for processing raw data/1 segmentation and alignment/IAT_v0.9.3/IAT_v0.9.3/dirt/DIRT_PModel_Update.m
- Supplementary Code S 1/code for processing raw data/1 segmentation and alignment/IAT_v0.9.3/IAT_v0.9.3/dirt/DIRT_PNorm_Norm_PModel.m
- Supplementary Code S 1/code for processing raw data/1 segmentation and alignment/IAT_v0.9.3/IAT_v0.9.3/dirt/DIRT_PNorm_NormImage.m
- Supplementary Code S 1/code for processing raw data/1 segmentation and alignment/IAT_v0.9.3/IAT_v0.9.3/dirt/DIRT_PNorm_Params.m
- Supplementary Code S 1/code for processing raw data/1 segmentation and alignment/IAT_v0.9.3/IAT_v0.9.3/dirt/DIRT_PNorm_UnNorm_PModel.m
- Supplementary Code S 1/code for processing raw data/1 segmentation and alignment/IAT_v0.9.3/IAT_v0.9.3/dirt/DIRT_PNorm_UnNormRMSError.m
- Supplementary Code S 1/code for processing raw data/1 segmentation and alignment/IAT_v0.9.3/IAT_v0.9.3/dirt/DIRT_Precomputation.m
- Supplementary Code S 1/code for processing raw data/1 segmentation and alignment/IAT_v0.9.3/IAT_v0.9.3/dirt/DIRT_Registration.m
- Supplementary Code S 1/code for processing raw data/1 segmentation and alignment/IAT_v0.9.3/IAT_v0.9.3/dirt/DIRT_Warp.m
- Supplementary Code S 1/code for processing raw data/1 segmentation and alignment/IAT_v0.9.3/IAT_v0.9.3/dirt/iat_dic.m
- Supplementary Code S 1/code for processing raw data/1 segmentation and alignment/IAT_v0.9.3/IAT_v0.9.3/dirt/licence.txt
- Supplementary Code S 1/code for processing raw data/1 segmentation and alignment/IAT_v0.9.3/IAT_v0.9.3/dirt/source.jpg
- Supplementary Code S 1/code for processing raw data/1 segmentation and alignment/IAT_v0.9.3/IAT_v0.9.3/dirt/target.jpg
- Supplementary Code S 1/code for processing raw data/1 segmentation and alignment/IAT_v0.9.3/IAT_v0.9.3/dirt/vect.m
- Supplementary Code S 1/code for processing raw data/1 segmentation and alignment/IAT_v0.9.3/IAT_v0.9.3/features/
- Supplementary Code S 1/code for processing raw data/1 segmentation and alignment/IAT_v0.9.3/IAT_v0.9.3/features/.DS_Store
- Supplementary Code S 1/code for processing raw data/1 segmentation and alignment/IAT_v0.9.3/IAT_v0.9.3/features/iat_feat_based_init.m
- Supplementary Code S 1/code for processing raw data/1 segmentation and alignment/IAT_v0.9.3/IAT_v0.9.3/features/iat_match_features.m
- Supplementary Code S 1/code for processing raw data/1 segmentation and alignment/IAT_v0.9.3/IAT_v0.9.3/features/iat_surf.m
- Supplementary Code S 1/code for processing raw data/1 segmentation and alignment/IAT_v0.9.3/IAT_v0.9.3/features/iat_surf_correspondences.m
- Supplementary Code S 1/code for processing raw data/1 segmentation and alignment/IAT_v0.9.3/IAT_v0.9.3/features/img.surf
- Supplementary Code S 1/code for processing raw data/1 segmentation and alignment/IAT_v0.9.3/IAT_v0.9.3/features/SURF/
- Supplementary Code S 1/code for processing raw data/1 segmentation and alignment/IAT_v0.9.3/IAT_v0.9.3/features/SURF/img.surf
- Supplementary Code S 1/code for processing raw data/1 segmentation and alignment/IAT_v0.9.3/IAT_v0.9.3/features/SURF/libSurf.so
- Supplementary Code S 1/code for processing raw data/1 segmentation and alignment/IAT_v0.9.3/IAT_v0.9.3/features/SURF/surf.ln
- Supplementary Code S 1/code for processing raw data/1 segmentation and alignment/IAT_v0.9.3/IAT_v0.9.3/features/SURF/surfWINDLL.dll
- Supplementary Code S 1/code for processing raw data/1 segmentation and alignment/IAT_v0.9.3/IAT_v0.9.3/features/SURF/surfWINDLLDemo.exe
- Supplementary Code S 1/code for processing raw data/1 segmentation and alignment/IAT_v0.9.3/IAT_v0.9.3/features/SURF/tmp.pgm
- Supplementary Code S 1/code for processing raw data/1 segmentation and alignment/IAT_v0.9.3/IAT_v0.9.3/features/tmp.key
- Supplementary Code S 1/code for processing raw data/1 segmentation and alignment/IAT_v0.9.3/IAT_v0.9.3/iat_mex.m
- Supplementary Code S 1/code for processing raw data/1 segmentation and alignment/IAT_v0.9.3/IAT_v0.9.3/iat_setup.m
- Supplementary Code S 1/code for processing raw data/1 segmentation and alignment/IAT_v0.9.3/IAT_v0.9.3/mex/
- Supplementary Code S 1/code for processing raw data/1 segmentation and alignment/IAT_v0.9.3/IAT_v0.9.3/mex/.DS_Store
- Supplementary Code S 1/code for processing raw data/1 segmentation and alignment/IAT_v0.9.3/IAT_v0.9.3/mex/auxiliary_functions.cpp
- Supplementary Code S 1/code for processing raw data/1 segmentation and alignment/IAT_v0.9.3/IAT_v0.9.3/mex/glnxa64/
- Supplementary Code S 1/code for processing raw data/1 segmentation and alignment/IAT_v0.9.3/IAT_v0.9.3/mex/glnxa64/iat_match_features_mex.mexa64
- Supplementary Code S 1/code for processing raw data/1 segmentation and alignment/IAT_v0.9.3/IAT_v0.9.3/mex/glnxa64/iat_SIFTflow_mex.mexa64
- Supplementary Code S 1/code for processing raw data/1 segmentation and alignment/IAT_v0.9.3/IAT_v0.9.3/mex/iat_match_features_mex.cpp
- Supplementary Code S 1/code for processing raw data/1 segmentation and alignment/IAT_v0.9.3/IAT_v0.9.3/mex/maci64/
- Supplementary Code S 1/code for processing raw data/1 segmentation and alignment/IAT_v0.9.3/IAT_v0.9.3/mex/maci64/iat_match_features_mex.mexmaci64
- Supplementary Code S 1/code for processing raw data/1 segmentation and alignment/IAT_v0.9.3/IAT_v0.9.3/mex/maci64/iat_SIFTflow_mex.mexmaci64
- Supplementary Code S 1/code for processing raw data/1 segmentation and alignment/IAT_v0.9.3/IAT_v0.9.3/mex/win64/
- Supplementary Code S 1/code for processing raw data/1 segmentation and alignment/IAT_v0.9.3/IAT_v0.9.3/mex/win64/.DS_Store
- Supplementary Code S 1/code for processing raw data/1 segmentation and alignment/IAT_v0.9.3/IAT_v0.9.3/mex/win64/iat_match_features_mex.mexw64
- Supplementary Code S 1/code for processing raw data/1 segmentation and alignment/IAT_v0.9.3/IAT_v0.9.3/mex/win64/iat_SIFTflow_mex.mexw64
- Supplementary Code S 1/code for processing raw data/1 segmentation and alignment/IAT_v0.9.3/IAT_v0.9.3/misc/
- Supplementary Code S 1/code for processing raw data/1 segmentation and alignment/IAT_v0.9.3/IAT_v0.9.3/misc/.DS_Store
[truncated: 80 more entries]
