# Supplementary material for: Handheld versus mounted laser speckle contrast perfusion imaging demonstrated in psoriasis lesions
Source: Sci Rep. 2021 Aug 17;11:16646. doi: 10.1038/s41598-021-96218-6 (PMC8371022; doi:10.1038/s41598-021-96218-6)
Supplement: Supplementary file 2 — Supplementary Code S1. [file 41598_2021_96218_MOESM2_ESM.zip › Supplementary Code S 1/code for processing raw data/1 segmentation and alignment/functions/func_choose_ROI.m]

function ROI_index=func_choose_ROI(frame_sample, max_thresh, win_px, flag_interac_ROI)
% Written by Ata Chizari 2 July, 2021
% This function let the user choose a region in an image

fig_num=200;
figure(fig_num), clf, 
imagesc(frame_sample), colorbar, caxis([0, max_thresh])
if flag_interac_ROI
    title('Drag to the desired ROI')
    ROI_index = drawrectangle('Position',[1, 1, win_px, win_px],'StripeColor','r');
else
    title('select a region with left click')
    ROI_index.Position=round(getrect);
    rectangle('Position',ROI_index.Position, 'EdgeColor', 'red', 'LineWidth', 2)
end
end
