# Supplementary material for: Handheld versus mounted laser speckle contrast perfusion imaging demonstrated in psoriasis lesions
Source: Sci Rep. 2021 Aug 17;11:16646. doi: 10.1038/s41598-021-96218-6 (PMC8371022; doi:10.1038/s41598-021-96218-6)
Supplement: Supplementary file 2 — Supplementary Code S1. [file 41598_2021_96218_MOESM2_ESM.zip › Supplementary Code S 1/code for processing raw data/1 segmentation and alignment/functions/func_crop.m]

function ROI_frames=func_crop(intensity_mat, ROI_index)
% Written by Ata Chizari 2 July, 2021
% This function crops a set of images based on a region address

ROI_index_round=round(ROI_index.Position); % get from a figure
ROI_pos_x_1=ROI_index_round(1);
ROI_pos_x_2=ROI_index_round(1)+ROI_index_round(3)-1;
ROI_pos_y_1=ROI_index_round(2);
ROI_pos_y_2=ROI_index_round(2)+ROI_index_round(4)-1;
ROI_frames=intensity_mat(ROI_pos_y_1:ROI_pos_y_2, ROI_pos_x_1:ROI_pos_x_2, :);

% ROI_sample=ROI_frames(:, :, 1);
% figure(201)%, clf, 
% imagesc(ROI_sample), colorbar, axis('image'), caxis([0, 50]), title('Selected ROI')
end
