# Supplementary material for: Handheld versus mounted laser speckle contrast perfusion imaging demonstrated in psoriasis lesions
Source: Sci Rep. 2021 Aug 17;11:16646. doi: 10.1038/s41598-021-96218-6 (PMC8371022; doi:10.1038/s41598-021-96218-6)
Supplement: Supplementary file 2 — Supplementary Code S1. [file 41598_2021_96218_MOESM2_ESM.zip › Supplementary Code S 1/code for processing raw data/1 segmentation and alignment/functions/func_filter_Gaussian.m]

function output=func_filter_Gaussian(input, filter_size, filter_std)
% Written by Ata Chizari and Yoeri Boink 2 July, 2021
% This function applys a sliding Gaussian filter on an image

filter_Gaussian = fspecial('gaussian', filter_size, filter_std);
output = imfilter(input, filter_Gaussian);
end
