# Supplementary material for: Handheld versus mounted laser speckle contrast perfusion imaging demonstrated in psoriasis lesions
Source: Sci Rep. 2021 Aug 17;11:16646. doi: 10.1038/s41598-021-96218-6 (PMC8371022; doi:10.1038/s41598-021-96218-6)
Supplement: Supplementary file 2 — Supplementary Code S1. [file 41598_2021_96218_MOESM2_ESM.zip › Supplementary Code S 1/code for processing raw data/1 segmentation and alignment/functions/func_image_alignment.m]

function im_warp=func_image_alignment(im_targ, warp_matrix, options, counter_vec)
% Written by Ata Chizari and Yoeri Boink 2 July, 2021
% This function aligns a set of images based on a warp matrix

im_warp=zeros(size(im_targ, 1), size(im_targ, 2), length(counter_vec));
wait_bar=waitbar(0, 'Please wait...');
for counter=counter_vec
waitbar(counter/length(counter_vec), wait_bar);
[im_warp(:, :, counter),~] = iat_inverse_warping(im_targ(:, :, counter), warp_matrix(:, counter), options.transform, 1:size(im_targ, 2), 1:size(im_targ, 1));
end
close(wait_bar)
end
