# Supplementary material for: Handheld versus mounted laser speckle contrast perfusion imaging demonstrated in psoriasis lesions
Source: Sci Rep. 2021 Aug 17;11:16646. doi: 10.1038/s41598-021-96218-6 (PMC8371022; doi:10.1038/s41598-021-96218-6)
Supplement: Supplementary file 2 — Supplementary Code S1. [file 41598_2021_96218_MOESM2_ESM.zip › Supplementary Code S 1/code for processing raw data/1 segmentation and alignment/functions/func_motion_detection.m]

function warp_matrix=func_motion_detection(IM_ref, IM_targ, counter_vec, options)
% Written by Ata Chizari and Yoeri Boink 2 July, 2021
% This function detects translational motion between the two consecutive
% frames and outputs a warp matrix


warp_matrix=zeros(2, length(counter_vec));
wait_bar=waitbar(0, 'Please wait...');
for counter = counter_vec  
waitbar(counter/length(counter_vec), wait_bar);

    if counter>2
        options.initwarp = warp_matrix(:, counter-1); % choose initial warp for target as the previous target
    else
        %options.initwarp = [1 0 0; 0 1 0]; for euclidean
        options.initwarp = [0; 0];  % choose initial warp for the first target (2) as identity
    end
    
% this trick might be useful to pass the big motions
%    if counter>2 && abs(abs(warp_matrix(2, counter-1))-abs(warp_matrix(2, counter-2)))>10
%        warp_matrix(:, counter) = warp_matrix(:, counter-1);
%    else
        [warp_matrix(:, counter),~]    = iat_ecc(IM_targ(:, : ,counter), IM_ref, options);
%    end
clc
end
close(wait_bar)
end
