# Supplementary material for: Handheld versus mounted laser speckle contrast perfusion imaging demonstrated in psoriasis lesions
Source: Sci Rep. 2021 Aug 17;11:16646. doi: 10.1038/s41598-021-96218-6 (PMC8371022; doi:10.1038/s41598-021-96218-6)
Supplement: Supplementary file 2 — Supplementary Code S1. [file 41598_2021_96218_MOESM2_ESM.zip › Supplementary Code S 1/code for processing raw data/1 segmentation and alignment/functions/func_normalization_inversion.m]

function output=func_normalization_inversion(input, norm_val)
% Written by Ata Chizari and Yoeri Boink 2 July, 2021
% This function normalizes and inverts an image

output = 1-min(input, norm_val)/norm_val; % normalise the original image between 0 and 50 and invert
end
