# Supplementary material for: Handheld versus mounted laser speckle contrast perfusion imaging demonstrated in psoriasis lesions
Source: Sci Rep. 2021 Aug 17;11:16646. doi: 10.1038/s41598-021-96218-6 (PMC8371022; doi:10.1038/s41598-021-96218-6)
Supplement: Supplementary file 2 — Supplementary Code S1. [file 41598_2021_96218_MOESM2_ESM.zip › Supplementary Code S 1/code for processing raw data/1 segmentation and alignment/functions/func_segmentation.m]

function IM_targ=func_segmentation(norm_inv, norm_inv_thresh, num_it, rad, alpha, epsilon, filter_size, filter_std, counter_vec)
% Written by Ata Chizari and Yoeri Boink 2 July, 2021
% This function applies segmentation on an image


IM_targ=zeros(size(norm_inv, 1), size(norm_inv, 2), length(counter_vec));
wait_bar=waitbar(0, 'Please wait...');
for counter=counter_vec
waitbar(counter/length(counter_vec), wait_bar);
im_targ=norm_inv(:, :, counter);
init_targ=norm_inv_thresh(:, :, counter);

CV_targ=double(local_AC_MS(im_targ, init_targ, rad, alpha, num_it, epsilon)); % does the actual segmentation (chan-vese)
CV_targ_filtered=func_filter_Gaussian(CV_targ, filter_size, filter_std);

IM_targ(:, :, counter) = im_targ.*CV_targ_filtered;
end
close(wait_bar)
end
