# Supplementary material for: Handheld versus mounted laser speckle contrast perfusion imaging demonstrated in psoriasis lesions
Source: Sci Rep. 2021 Aug 17;11:16646. doi: 10.1038/s41598-021-96218-6 (PMC8371022; doi:10.1038/s41598-021-96218-6)
Supplement: Supplementary file 2 — Supplementary Code S1. [file 41598_2021_96218_MOESM2_ESM.zip › Supplementary Code S 1/code for processing raw data/1 segmentation and alignment/functions/func_thresholding.m]

function output=func_thresholding(input, threshold)
% Written by Ata Chizari and Yoeri Boink 2 July, 2021
% This function applies a binary threshold on an image

output=input;
output(output<=threshold) = 0;
output(output>threshold) = 1;
end
