# Supplementary material for: Handheld versus mounted laser speckle contrast perfusion imaging demonstrated in psoriasis lesions
Source: Sci Rep. 2021 Aug 17;11:16646. doi: 10.1038/s41598-021-96218-6 (PMC8371022; doi:10.1038/s41598-021-96218-6)
Supplement: Supplementary file 2 — Supplementary Code S1. [file 41598_2021_96218_MOESM2_ESM.zip › Supplementary Code S 1/code for processing raw data/1 segmentation and alignment/IAT_v0.9.3/IAT_v0.9.3/features/img.surf]

65
292
194.348 15.7596 0.0386043 0 0.0386043 -1 -0.0463862 0.0273225 -0.0260389 0.0470782 -0.055874 0.288878 -0.110569 0.0784317 -0.0145163 0.0972492 -0.0206917 0.0432703 -0.000355271 0.0673218 -0.00116796 0.012193 -0.0211881 0.0431376 -0.171107 0.00443854 -0.0682999 0.418114 -0.125524 0.0731149 -0.052816 0.1885 -0.011593 0.0946157 -0.00265362 0.0690948 -0.000550065 0.0226795 -0.020464 0.0242072 -0.0780026 0.00723304 -0.0390053 0.664475 -0.0878856 0.0490829 -0.0976006 0.198701 -0.0121123 0.0610669 -0.00405026 0.0375235 -0.00274445 0.0167707 -0.00251628 0.014714 -0.00302334 0.0174559 -0.00918752 0.256151 -0.00967663 0.0250001 -0.0264582 0.070892 -0.00307341 0.00930125 -0.000326301 0.00353303 -3.73718e-005 0.00157291
235.51 14.9847 0.0179134 0 0.0179134 -1 -0.00253526 9.50455e-005 -0.00193771 0 -0.00338311 0.0167316 -0.00102778 0.000759547 -0.0112362 0.00480415 -0.00198917 0.000166819 -0.00164172 0.00071209 -0.000745625 5.93802e-005 -0.0381009 0.0034092 -0.0234184 0.0224305 -0.0853353 0.397852 -0.0173557 0.023064 -0.285502 0.105769 -0.0167901 0.0112384 -0.0586141 0.0403156 -0.0102516 0.0116353 -0.063429 0.0327816 -0.00254345 0.140072 -0.149459 0.452074 -0.0331606 0.089168 -0.359378 0.144001 -0.0291463 0.0197291 -0.0738514 0.0456954 -0.00983517 0.0233949 -0.0441159 0.091463 -0.0129631 0.132054 -0.136236 0.198326 -0.106054 0.227791 -0.208189 0.113925 -0.14795 0.266901 -0.0860406 0.013123 -0.00962246 0.0797172
271.645 15.1467 0.0314693 0 0.0314693 -1 -0.0115426 0.000522306 -0.00461212 0.000758574 -0.0195732 0.0663456 -0.00540517 0.00708303 -0.000861673 0.0427216 -5.02832e-005 0.00819264 -0.000585317 0.000234306 0 0.0039981 -0.0866644 0.000898751 -0.0140991 0.0117281 -0.122067 0.523906 -0.037259 0.107523 -0.00771356 0.246926 -0.00593482 0.0636706 -0.00692487 0.00729705 -0.000132367 0.0227504 -0.0834936 0.000197959 -0.00572487 0.0259467 -0.10366 0.536716 -0.0970877 0.0517677 -0.00367793 0.284037 -0.0553627 0.012448 -0.00574093 0.0074219 -0.00956595 0.00927444 -0.0535623 0.00389933 -0.00704042 0.0368725 -0.0942759 0.310129 -0.0416102 0.0262962 -0.00896008 0.316629 -0.0459969 0.00308674 -0.00547549 0.00123578 -0.00972216 0.00406377
114.182 18.1117 0.0411967 0 0.0411967 1 -0.013105 0.00203186 -0.00554062 0.00670747 -0.212093 0.0660743 -0.0171431 0.0231359 -0.0443511 0.355268 -0.0505008 0.0016918 -0.00290973 0.0214957 -0.0067278 0.00228548 -0.018898 0.0858837 -0.203708 0.00726481 -0.257513 0.116053 -0.205363 0.0232763 -0.0545734 0.465534 -0.0283699 0.0247095 -0.00174399 0.0362784 -0.0153372 0.00225286 -0.00934703 0.0353523 -0.0487381 0.013789 -0.0743317 0.192309 -0.0860791 0.0657977 -0.0460327 0.31703 -0.251739 0.0389763 -0.00329375 0.0855931 -0.261213 0.00918051 -0.00379407 0.0171829 -0.00851188 0.00458097 -0.0645403 0.164079 -0.0396966 0.0331894 -0.093327 0.096761 -0.0833288 0.120249 -0.00596268 0.125732 -0.105486 0.148057
93.5104 27.819 0.0380411 0 0.0380411 1 -0.00876957 0.0181179 -0.0580953 0.0133317 -0.0586604 0.175376 -0.0913084 0.0585722 -0.111138 0.127792 -0.234523 0.0786101 -0.0131271 0.135211 -0.191681 0.116562 -0.0127533 0.0102233 -0.0173564 0.0118372 -0.01879 0.163592 -0.0813042 0.0198319 -0.100283 0.244973 -0.0652496 0.236585 -0.00751866 0.242289 -0.00521777 0.211847 -0.0103032 0.0115347 -0.0201834 0.0138543 -0.0069058 0.157961 -0.0196107 0.0359342 -0.00209978 0.380843 -0.0302049 0.112059 -0.0483427 0.138399 -0.0748067 0.0816259 -0.117146 0.00416878 -0.0149833 0.295331 -0.0483577 0.153322 -0.0297369 0.172552 -0.0301963 0.290716 -0.059014 0.0809179 -0.101277 0.0644477 -0.153627 0.108157
118.382 26.3096 0.0183503 0 0.0183503 -1 -0.0202129 0.00815497 -0.0179349 0.000736902 -0.104778 0.20154 -0.0343057 0.0145741 -0.00217432 0.167435 -0.00659614 0.0124695 -0.00606085 0.00756512 -0.00719062 0.00560713 -0.0431349 0.0945492 -0.144788 0.0161949 -0.147914 0.42994 -0.158821 0.0995864 -0.0051692 0.183113 -0.0421938 0.030621 -0.0102588 0.0176413 -0.0349563 0.00433064 -0.028037 0.118016 -0.014356 0.0384461 -0.0966772 0.305212 -0.206321 0.149353 -0.0148665 0.256936 -0.300172 0.0887058 -0.0282602 0.0744849 -0.0894026 0.0400849 -0.0115779 0.180478 -0.00690006 0.139726 -0.037803 0.153824 -0.0234546 0.292045 -0.00562925 0.105531 -0.0522884 0.216613 -0.0270174 0.0627134 -0.0576295 0.100145
222.21 25.7928 0.0337661 0 0.0337661 -1 -0.0318949 0.00363093 -0.0142564 0.00451094 -0.0217886 0.0195241 -0.0168902 0.0138445 -0.0556093 0.40586 -0.0869893 0.0136033 -0.209877 0.0475051 -0.0128806 0.0495572 -0.0486755 0.0136 -0.00330153 0.0914028 -0.030368 0.0512402 -0.00274438 0.12573 -0.0824025 0.371451 -0.107475 0.0917808 -0.214051 0.162461 -0.0578007 0.0512237 -0.0363307 0.0194508 -0.0138491 0.0710376 -0.0403738 0.0636818 -0.00552127 0.0944629 -0.113372 0.157315 -0.0548011 0.119159 -0.127049 0.208024 -0.164119 0.144903 -0.0217407 0.0336347 -0.0279727 0.0277621 -0.0178147 0.159299 -0.0120266 0.130967 -0.163252 0.103334 -0.0942906 0.288881 -0.0331301 0.141512 -0.233166 0.254331
67.5768 29.8674 0.0337367 0 0.0337367 -1 -0.0665633 0.0785782 -0.0940153 0.102606 -0.0303194 0.096905 -0.203104 0.12408 -0.164205 0.0315078 -0.29355 0.0579426 -0.0991081 0.0393441 -0.140452 0.0875232 -0.0908073 0.0137163 -0.228107 0.014201 -0.0593469 0.177771 -0.253994 0.106848 -0.0720676 0.0579926 -0.144445 0.307401 -0.0107625 0.0658346 -0.0309347 0.173552 -0.0349845 0.00762855 -0.0894978 0.00733413 -0.0300291 0.451804 -0.0615883 0.0318533 -0.111232 0.11437 -0.00718188 0.0637818 -0.0133028 0.00311721 -0.00143863 0.0118232 -0.0134668 0.00834838 -0.00497435 0.00660427 -0.018045 0.375836 -0.00558175 0.0116539 -0.105284 0.113951 -0.00469478 0.0123479 -0.0147414 0.00274228 -0.00359258 0.00565084
237.964 30.0196 0.0215886 0 0.0215886 -1 -0.0172157 0.0100368 -0.0083076 0.0289835 -0.0722681 0.316339 -0.00902993 0.0283433 -0.189614 0.0402253 -0.0120112 0.00557171 -0.0358146 0.0120965 -0.0053665 0.00588769 -0.0548416 0.0412057 -0.000386596 0.09966 -0.132468 0.378931 -0.0238086 0.0454219 -0.257249 0.0518219 -0.0214369 0.00841595 -0.0506239 0.0196525 -0.00513786 0.0149271 -0.0752213 0.0774499 -0.0219317 0.178246 -0.120494 0.211211 -0.129405 0.230867 -0.198399 0.0556527 -0.108499 0.23515 -0.0662938 0.00814697 -0.00539085 0.0474564 -0.144139 0.144132 -0.0765977 0.102507 -0.0752202 0.115509 -0.143768 0.194668 -0.138002 0.138463 -0.170312 0.229914 -0.180224 0.0153119 -0.0223749 0.155367
76.4831 34.1545 0.0393705 0 0.0393705 1 -0.00366251 0.00789313 -0.00939494 0.00764497 -0.00204206 0.161842 -0.0283306 0.0127257 -0.00643846 0.201657 -0.0287254 0.0349687 -0.0700577 0.048909 -0.0842367 0.022503 -0.0185414 0.00604079 -0.0166315 0.0847329 -0.00796119 0.178809 -0.0471642 0.0607444 -0.0356835 0.262661 -0.0786145 0.0457079 -0.13081 0.0844746 -0.105943 0.116982 -0.0632653 0.00318 -0.0381057 0.399302 -0.144488 0.0677215 -0.0401705 0.372929 -0.0620743 0.313012 -0.0272423 0.0947203 -0.238512 0.123668 -0.0305234 0.0982206 -0.00736037 0.00494965 -0.0685163 0.00686729 -0.200645 0.030803 -0.0677755 0.0207925 -0.0934503 0.293286 -0.0807832 0.0130085 -0.19729 0.126348 -0.0485524 0.07985
198.982 36.6306 0.0558751 0 0.0558751 1 -0.307336 0.0798259 -0.0245705 0.0787707 -0.0119475 0.028299 -0.00753438 0.026875 -0.0125724 0.0143794 -0.0148091 0.0210364 -0.0271611 0.0299781 -0.0404424 0.0400409 -0.188105 0.0116417 -0.079322 0.0233439 -0.0781249 0.0382138 -0.129525 0.0599061 -0.0408947 0.182512 -0.140693 0.211404 -0.0235821 0.134319 -0.0435273 0.289822 -0.0357068 0.034763 -0.0627599 0.016158 -0.112335 0.0459506 -0.0445636 0.114413 -0.135434 0.504679 -0.178375 0.159009 -0.0328705 0.0969041 -0.0301465 0.0691755 -0.0399691 0.074724 -0.119274 0.00545057 -0.0250997 0.0482949 -0.147098 0.0136692 -0.115466 0.355886 -0.0901138 0.0885043 -0.0358872 0.142858 -0.012782 0.0605896
230.893 36.5282 0.0290937 0 0.0290937 1 -0.0137583 0.0207222 -0.00445463 0.0462631 -0.049537 0.284211 -0.0982941 0.0444272 -0.190581 0.0685766 -0.030422 0.0605499 -0.0412152 2.75099e-005 -0.00113227 0.0210807 -0.0265803 0.0460074 -0.00349464 0.0741185 -0.0911992 0.174361 -0.067047 0.0881142 -0.165464 0.177296 -0.151783 0.134447 -0.0818623 0.0162637 -0.0453923 0.146641 -0.0114527 0.0865083 -0.00738722 0.0728702 -0.129861 0.115466 -0.0802084 0.272977 -0.0527455 0.186881 -0.298326 0.336174 -0.0729262 0.0823224 -0.163747 0.282467 -0.045659 0.186971 -0.0395257 0.0270998 -0.211185 0.164495 -0.0791424 0.0873803 -0.0484324 0.0635363 -0.0919619 0.118654 -0.0623213 0.0697662 -0.128345 0.0570514
237.783 33.205 0.0412808 0 0.0412808 -1 -0.0456382 0.0237617 -7.50237e-005 0.0685257 -0.0538335 0.300291 -0.00486979 0.0639429 -0.20102 0.0806185 -0.0397747 0.00978459 -0.0607413 4.20099e-006 -0.00942957 0.00225242 -0.063397 0.0261676 -0.00725118 0.0432962 -0.092065 0.328437 -0.036587 0.0496963 -0.23503 0.052954 -0.060485 0.00490296 -0.0513252 0.000109802 -0.00919939 0.00672989 -0.151069 0.0341249 -0.0919398 0.213688 -0.0924234 0.186354 -0.175438 0.325608 -0.185326 0.039222 -0.154715 0.21797 -0.0458391 0.0111058 -0.0147255 0.0316787 -0.0901216 0.0326127 -0.0927461 0.112973 -0.0606556 0.181929 -0.180209 0.185322 -0.169922 0.108271 -0.0960272 0.243663 -0.158487 0.00922633 -0.0103583 0.119298
244.178 38.1521 0.0519852 0 0.0519852 1 -0.000680012 0.0133937 -0.000627396 0.0151515 -0.00730849 0.0237931 -0.00379919 0.0217339 -0.0285559 0.195217 -0.0140134 0.114117 -0.0821467 0.11137 -0.0412137 0.0949686 -0.00377351 0.0170778 -0.00132765 0.0270416 -0.0541478 0.0744298 -0.0176421 0.0464589 -0.0669233 0.408426 -0.0390473 0.108713 -0.217669 0.0679372 -0.112094 0.0494733 -0.00365028 0.0447676 -0.0035948 0.152941 -0.115926 0.0728376 -0.0370211 0.181308 -0.231883 0.424613 -0.123765 0.0506732 -0.22071 0.144759 -0.0940234 0.0184728 -0.0606052 0.0154847 -0.164703 0.053479 -0.107108 0.0313961 -0.209771 0.0570597 -0.168219 0.25172 -0.128987 0.0496907 -0.117987 0.137711 -0.0504343 0.0618548
52.9217 43.4977 0.0174603 0 0.0174603 1 -0.0220792 0.0292238 -0.0452098 0.0257463 -0.176247 0.0354952 -0.0820492 0.187609 -0.0995656 0.180218 -0.0342579 0.177659 -0.0724006 0.0776881 -0.0802221 0.0927235 -0.0218672 0.00278491 -0.00747345 0.0130514 -0.181667 0.0655287 -0.0987805 0.023652 -0.185217 0.332517 -0.0752723 0.0987086 -0.208269 0.238976 -0.09398 0.0818318 -0.0582378 0.000207302 -0.00136614 0.0460353 -0.226055 0.0617033 -0.0413723 0.048399 -0.175763 0.27188 -0.183159 0.0446741 -0.180068 0.186917 -0.186606 0.0553577 -0.0315791 0.0021616 -0.00461625 0.0185977 -0.210957 0.0572825 -0.0475835 0.0866672 -0.119345 0.125075 -0.0945343 0.172566 -0.134872 0.112503 -0.103741 0.128136
90.0204 44.3003 0.035031 0 0.035031 -1 -0.0676887 0.079948 -0.0797825 0.102735 -0.00927516 0.248131 -0.0143486 0.124827 -0.0288452 0.102832 -0.0328091 0.0639012 -0.0847866 0.00936117 -0.0775842 0.0308938 -0.00807864 0.202286 -0.0717766 0.0415787 -0.018495 0.245916 -0.0287867 0.0776645 -0.132228 0.055711 -0.14268 0.039726 -0.10593 0.112744 -0.166198 0.138346 -0.0032884 0.203563 -0.0458865 0.00741006 -0.0629261 0.245978 -0.113181 0.0419325 -0.190772 0.135191 -0.157182 0.147562 -0.0566042 0.271129 -0.0381018 0.147106 -0.0533795 0.0872548 -0.0282199 0.219081 -0.0422217 0.257477 -0.0277264 0.0862403 -0.269468 0.168682 -0.0455981 0.101459 -0.0655903 0.233475 -0.0598389 0.0107332
219.212 45.4711 0.0291183 0 0.0291183 -1 -0.0180696 0.0145277 -0.00179613 0.079237 -0.0350704 0.0619849 -0.00925571 0.0768725 -0.0817483 0.192692 -0.111092 0.0911879 -0.112589 0.0833271 -0.103049 0.162193 -0.0247779 0.0319308 -0.0314053 0.0293665 -0.0285985 0.156205 -0.0120367 0.139524 -0.163349 0.138585 -0.141723 0.310207 -0.0240827 0.151344 -0.280495 0.267105 -0.0213795 0.0177335 -0.0161186 0.023607 -0.120705 0.377949 -0.0978928 0.0492517 -0.254357 0.18624 -0.0847021 0.113897 -0.0622222 0.0630226 -0.0926817 0.108703 -0.0267141 0.0044266 -0.0188179 0.00737709 -0.0779151 0.23866 -0.0864555 0.0393598 -0.161377 0.198411 -0.0751063 0.0484606 -0.0774765 0.0291605 -0.040109 0.05683
229.431 46.7623 0.0527182 0 0.0527182 1 -0.0801336 0.0208132 -0.0328191 0.0995957 -0.122841 0.328302 -0.0560486 0.0988046 -0.193703 0.0845645 -0.172417 0.0513344 -0.074361 0.0523046 -0.066022 0.0883333 -0.0651163 0.0735136 -0.176647 0.0585032 -0.265689 0.344124 -0.175222 0.0637263 -0.134164 0.189649 -0.0926344 0.0609443 -0.0757523 0.0294981 -0.084719 0.0620856 -0.0146255 0.0636842 -0.0163104 0.052111 -0.1527 0.251492 -0.0394622 0.191845 -0.115789 0.136622 -0.0558253 0.116882 -0.030207 0.0331799 -0.0378006 0.0556511 -0.00193253 0.0412217 -0.0195302 0.0132061 -0.0377663 0.196512 -0.157383 0.0401673 -0.121615 0.0721828 -0.200507 0.195814 -0.0355573 0.0271437 -0.138123 0.1452
245.872 46.3361 0.0241139 0 0.0241139 -1 -0.0914693 0.0158017 -0.14578 0.0195725 -0.0292027 0.167366 -0.0563839 0.0782224 -0.172065 0.212574 -0.0937655 0.111783 -0.080728 0.140749 -0.0881159 0.104154 -0.0107789 0.0358892 -0.0124037 0.0277084 -0.0337498 0.337838 -0.0197799 0.0912866 -0.256357 0.16257 -0.0609651 0.0872809 -0.0868919 0.0635259 -0.128898 0.0829342 -0.00875337 0.0612647 -0.00254945 0.101777 -0.122804 0.307206 -0.126291 0.131602 -0.250494 0.212821 -0.145191 0.0278404 -0.0704017 0.0783051 -0.0460631 0.0864069 -0.0804721 0.0677583 -0.129716 0.127429 -0.131701 0.0951452 -0.187505 0.0754409 -0.0791788 0.198604 -0.11751 0.118408 -0.0492789 0.0531105 -0.11108 0.125224
28.4822 50.4241 0.0401172 0 0.0401172 -1 -0.151261 0.144303 -0.158199 0.140187 -0.0201564 0.173858 -0.226559 0.0160928 -0.00253763 0.0350964 -0.0334498 0.00490261 -0.0146297 0.000899559 -0.00286257 0.00684196 -0.242133 0.0706442 -0.146605 0.12209 -0.168339 0.336374 -0.208354 0.161367 -0.00609457 0.180329 -0.0802279 0.0603472 -0.0089714 0.00441178 -0.00679467 0.00554008 -0.175873 0.199069 -0.16026 0.0606683 -0.178107 0.356466 -0.0988695 0.0960827 -0.00229776 0.170627 -0.0690955 0.0325596 -0.00444707 0.0202068 -0.00934167 0.00836316 -0.225082 0.0829555 -0.0310696 0.0863962 -0.0804711 0.26514 -0.0396749 0.0577714 -9.00462e-005 0.0853002 -0.0400538 0.00658177 -0.00062199 0.0467521 -0.0307795 0.00217312
35.1772 50.9062 0.0453508 0 0.0453508 1 -0.132547 0.046057 -0.0561236 0.0998262 -0.191302 0.14659 -0.182043 0.131606 -0.00529287 0.206209 -0.160506 0.0457037 -0.00512646 0.0239639 -0.0115167 0.00382654 -0.0693059 0.137565 -0.236454 0.0291896 -0.283569 0.183469 -0.118018 0.0900083 -0.0298819 0.317254 -0.115736 0.116898 -0.00674646 0.0403162 -0.0185032 0.00942912 -0.21114 0.115194 -0.046303 0.20079 -0.198694 0.232843 -0.0696087 0.046693 -0.0275829 0.269261 -0.0466989 0.0593938 -0.00113587 0.0575479 -0.0397012 0.00196616 -0.265507 0.0508325 -0.0134643 0.0615381 -0.146881 0.148485 -0.0587785 0.0529075 -0.00720239 0.157306 -0.0190639 0.0281603 -3.34803e-005 0.0393895 -0.0297063 0.000305863
55.5726 56.0782 0.0194019 0 0.0194019 -1 -0.0446364 0.118587 -0.165513 0.0984996 -0.0892042 0.0681792 -0.18555 0.111647 -0.0895195 0.131868 -0.134234 0.0730107 -0.00289008 0.0750349 -0.0629612 0.00298859 -0.13173 0.031831 -0.148794 0.222034 -0.086425 0.194795 -0.144294 0.194215 -0.166645 0.125745 -0.0673054 0.155017 -0.0252671 0.13109 -0.0495089 0.00605171 -0.0705801 0.0488904 -0.0694687 0.181496 -0.210115 0.251696 -0.0873399 0.190455 -0.29144 0.173047 -0.0534596 0.116785 -0.0730123 0.159129 -0.0192418 0.0495312 -0.0226601 0.135575 -0.0392785 0.0573814 -0.222088 0.119555 -0.054823 0.047462 -0.1725 0.115723 -0.0870713 0.0275437 -0.075458 0.091126 -0.148706 0.0342612
72.1942 53.8164 0.0504532 0 0.0504532 1 -0.0989879 0.018314 -0.0426381 0.20656 -0.111946 0.24528 -0.125344 0.111453 -0.134113 0.153721 -0.0506037 0.0721498 -0.16833 0.034812 -0.0078712 0.0717807 -0.0457582 0.0457647 -0.00871718 0.0598733 -0.353632 0.17757 -0.035933 0.123969 -0.100354 0.319767 -0.0841369 0.0223425 -0.245345 0.02604 -0.0211966 0.0367925 -0.0431963 0.0742055 -0.0129882 0.0258609 -0.337459 0.133572 -0.0495382 0.0543926 -0.0860098 0.2141 -0.0915413 0.0441379 -0.180906 0.0243825 -0.0675991 0.0123624 -0.10856 0.0202885 -0.107849 0.0206957 -0.15739 0.0972582 -0.138509 0.0792143 -0.0733011 0.103372 -0.128 0.119666 -0.126318 0.0285177 -0.0315087 0.0362927
87.934 53.9084 0.0224955 0 0.0224955 1 -0.0330509 0.150965 -0.0773823 0.0322043 -0.0635363 0.0714911 -0.0412403 0.0236145 -0.122856 0.0644603 -0.0879299 0.119311 -0.0573199 0.126357 -0.0711492 0.194177 -0.00988396 0.220966 -0.0480592 0.0561712 -0.139771 0.074099 -0.0904478 0.0261323 -0.106977 0.266561 -0.0788157 0.12849 -0.244293 0.0577176 -0.127911 0.0714537 -0.00946025 0.207924 -0.123406 0.00547622 -0.138821 0.135951 -0.0953985 0.089491 -0.113059 0.302226 -0.116674 0.0616854 -0.144693 0.0262986 -0.039512 0.0967869 -0.0309453 0.12911 -0.0499433 0.155213 -0.081621 0.227294 -0.0868254 0.0825846 -0.227819 0.149291 -0.147552 0.182176 -0.069988 0.052554 -0.226516 0.0626095
27.0239 58.823 0.0156299 0 0.0156299 1 -0.174076 0.209839 -0.071154 0.0828911 -0.196302 0.209589 -0.0912867 0.167106 -0.0194676 0.215343 -0.0184204 0.122253 -0.00316585 0.00286653 -0.000119289 0.00319821 -0.168102 0.275712 -0.0800952 0.0798955 -0.268368 0.307531 -0.127767 0.0761804 -0.0286294 0.217361 -0.0720008 0.0302364 -0.00731987 0.000996425 -0.00111569 0.00528387 -0.234245 0.141657 -0.0869697 0.196702 -0.124339 0.250962 -0.0967826 0.113053 -0.0140051 0.201143 -0.0209585 0.0824287 -0.0253114 0.00138355 -0.00567959 0.00279067 -0.146534 0.0648149 -0.130902 0.104312 -0.00896049 0.158919 -0.018132 0.108864 -0.00103095 0.0723314 -0.00467226 0.0156721 -0.0756186 0.000976136 -0.00405248 0.0102551
43.9144 58.3283 0.0401238 0 0.0401238 1 -0.186248 0.0606904 -0.110859 0.0422962 -0.13923 0.089048 -0.10464 0.0873863 -0.0451965 0.249411 -0.0370422 0.165961 -0.123324 0.0663692 -0.0319049 0.0607442 -0.0783032 0.0960318 -0.0781619 0.300041 -0.234186 0.0624933 -0.0795085 0.175774 -0.0464014 0.253536 -0.111257 0.0767077 -0.200049 0.104966 -0.123855 0.0295334 -0.124721 0.012605 -0.24122 0.0479179 -0.167922 0.058723 -0.184657 0.121926 -0.0986891 0.146244 -0.180276 0.141169 -0.112035 0.153871 -0.101465 0.140632 -0.0276545 0.0190944 -0.0920534 0.114728 -0.0104083 0.0512267 -0.0726862 0.17382 -0.0228269 0.086824 -0.0320053 0.176213 -0.0244633 0.0748707 -0.00462262 0.103661
239.477 59.2201 0.0307223 0 0.0307223 -1 -0.060981 0.0856759 -0.117086 0.147033 -0.0596988 0.0467008 -0.142047 0.117058 -0.190985 0.111999 -0.13692 0.109991 -0.140527 0.140607 -0.0561876 0.142084 -0.0458572 0.0524405 -0.0549841 0.0347457 -0.0986775 0.0993607 -0.116417 0.049572 -0.172102 0.225356 -0.0292722 0.0948798 -0.318659 0.172143 -0.0572936 0.133312 -0.0754797 0.059857 -0.138337 0.105071 -0.0769753 0.114615 -0.136231 0.18215 -0.0880039 0.23772 -0.0882157 0.0759321 -0.291197 0.0845336 -0.0775842 0.0251622 -0.0224877 0.0740037 -0.012334 0.125989 -0.151427 0.0453986 -0.0861989 0.104628 -0.128873 0.213051 -0.0913271 0.0981802 -0.210241 0.0344114 -0.0795762 0.0183465
245.889 60.0258 0.0190975 0 0.0190975 1 -0.0473964 0.067352 -0.0960504 0.124712 -0.0670621 0.0517798 -0.114897 0.0997479 -0.185249 0.119586 -0.0849223 0.120741 -0.0909101 0.0989568 -0.0839118 0.135985 -0.048365 0.0590546 -0.106006 0.0598281 -0.0830681 0.106354 -0.124374 0.0928214 -0.208838 0.253672 -0.0518581 0.10873 -0.232082 0.0533225 -0.0842491 0.0478814 -0.0343828 0.093503 -0.0478236 0.160022 -0.148744 0.102834 -0.117855 0.168509 -0.227276 0.204136 -0.127612 0.0710558 -0.167572 0.0136739 -0.0740256 0.0179465 -0.0634204 0.0984807 -0.182305 0.0413436 -0.152739 0.204866 -0.167303 0.180241 -0.238249 0.110453 -0.131667 0.14494 -0.0404104 0.0660331 -0.025233 0.150637
27.3368 63.2178 0.0571796 0 0.0571796 1 -0.0209836 0.208264 -0.00630212 0.0784957 -0.233805 0.0612474 -0.0215433 0.0370039 -0.0680969 0.221377 -0.0103767 0.141927 -0.00195216 0.0311909 -0.00165666 0.0526847 -0.0312275 0.170059 -0.0943262 0.0237253 -0.329298 0.137015 -0.106361 0.0214862 -0.0548503 0.297302 -0.0989742 0.0504682 -0.00379876 0.0109368 -0.00435178 0.00792228 -0.0849019 0.187939 -0.139283 0.0845331 -0.276539 0.172266 -0.192112 0.143259 -0.0304274 0.309269 -0.130758 0.170683 -0.00422142 0.017468 -0.00573707 0.011362 -0.0935399 0.0933347 -0.1168 0.114574 -0.0673199 0.198473 -0.0412703 0.182636 -0.0336839 0.116946 -0.0310493 0.121363 -0.00273072 0.00732909 -0.00653892 0.00483583
60.0151 63.9791 0.0362608 0 0.0362608 1 -0.0471454 0.0932168 -0.0556349 0.0787567 -0.0558724 0.189468 -0.0490638 0.137317 -0.176912 0.0625146 -0.204762 0.0950098 -0.0417961 0.0663943 -0.0967451 0.152252 -0.0764532 0.199584 -0.083029 0.0536057 -0.228269 0.153549 -0.236811 0.0462285 -0.150549 0.292871 -0.133845 0.148011 -0.0247207 0.0737129 -0.0554096 0.0984436 -0.152375 0.060934 -0.0607283 0.100254 -0.141977 0.143831 -0.154438 0.0467188 -0.0699797 0.330553 -0.0832033 0.0379385 -0.0927001 0.0210133 -0.0636105 0.00713429 -0.205661 0.0270856 -0.0174581 0.0288591 -0.117724 0.221008 -0.0199561 0.0617781 -0.12982 0.218361 -0.0591426 0.0885713 -0.0600607 0.0567737 -0.0233122 0.0263826
86.7015 63.3956 0.0187553 0 0.0187553 -1 -0.0248827 0.0927346 -0.0374322 0.0167023 -0.141539 0.03416 -0.111374 0.08024 -0.0747916 0.153043 -0.104901 0.228209 -0.0804808 0.0688972 -0.149519 0.139838 -0.0573331 0.125053 -0.0430652 0.0195828 -0.139224 0.172276 -0.0895796 0.0899332 -0.247038 0.145497 -0.127382 0.117552 -0.171026 0.0923353 -0.171187 0.106482 -0.0632163 0.140656 -0.105452 0.030982 -0.138659 0.236528 -0.10411 0.0925221 -0.163566 0.106378 -0.0878403 0.0915357 -0.0647754 0.0544196 -0.0567788 0.173073 -0.0382741 0.167425 -0.0737974 0.0820572 -0.177615 0.166686 -0.118012 0.157397 -0.139057 0.0901208 -0.248777 0.12867 -0.0575609 0.0593445 -0.208726 0.0766795
264.077 63.7398 0.0419209 0 0.0419209 -1 -0.0181234 0.00237949 -0.00805342 0.00672951 -0.0712367 0.166904 -0.0377467 0.0436696 -0.309168 0.0951455 -0.0460068 0.0320129 -0.0703565 0.176148 -0.0108047 0.127266 -0.108052 0.00866527 -0.0924079 0.00260292 -0.114259 0.322155 -0.106148 0.0261828 -0.379569 0.152757 -0.0830546 0.0302938 -0.0391283 0.226684 -0.0237664 0.0529678 -0.16161 0.0351039 -0.123878 0.0115822 -0.0696263 0.353016 -0.054077 0.0106593 -0.276822 0.134328 -0.0419078 0.07441 -0.0548229 0.131038 -0.0837233 0.0235977 -0.046398 0.0381867 -0.0304316 0.0168717 -0.0151625 0.236267 -0.0405244 0.00933013 -0.151058 0.0965995 -0.0193876 0.0829403 -0.0833478 0.0548881 -0.0411469 0.0625755
271.769 61.4393 0.0360444 0 0.0360444 1 -0.00251988 0.00184548 -0.00357278 0.00356789 -0.0299664 0.00484197 -0.00845323 0.0100646 -0.0956929 0.196104 -0.0282279 0.0744011 -0.288929 0.0721117 -0.0445837 0.0477555 -0.00405589 0.00569276 -0.00501449 0.00505495 -0.113152 0.0348797 -0.10846 0.00779549 -0.175839 0.332217 -0.0999731 0.0552476 -0.316447 0.156071 -0.0793261 0.0570252 -0.0848511 0.00363173 -0.0673914 0.0019771 -0.203462 0.0989339 -0.18166 0.016681 -0.178278 0.39057 -0.0704908 0.0292222 -0.215346 0.160197 -0.0499133 0.0572624 -0.167805 0.0140718 -0.110107 0.0108189 -0.0509381 0.0905853 -0.0422055 0.0236919 -0.0679373 0.287879 -0.0397398 0.0338038 -0.146664 0.0524576 -0.0226443 0.0689176
111.082 66.6616 0.0469564 0 0.0469564 1 -0.0971752 0.135362 -0.0519212 0.0553198 -0.0190948 0.0874842 -0.0470096 0.00916527 -0.060134 0.0296748 -0.0131153 0.0612696 -0.0391826 0.0350822 -0.00779841 0.0715376 -0.269529 0.0952438 -0.0331723 0.10963 -0.100569 0.152697 -0.155749 0.00903037 -0.033173 0.215015 -0.0889793 0.0310658 -0.0883124 0.0125812 -0.00540355 0.0633932 -0.315976 0.0681957 -0.022256 0.047159 -0.220115 0.201472 -0.10189 0.0388519 -0.0393628 0.388034 -0.0257237 0.0948896 -0.170889 0.0227597 -0.0756411 0.0311177 -0.259839 0.051246 -0.0211878 0.0095111 -0.146734 0.230574 -0.0259887 0.0602627 -0.0870066 0.260573 -0.0621973 0.0703442 -0.233939 0.0612754 -0.132149 0.0521479
193.015 66.9868 0.0489797 0 0.0489797 1 -0.274917 0.119152 -0.323395 0.126357 -0.0873994 0.0261356 -0.0956936 0.0276767 -0.151037 0.130483 -0.102553 0.091404 -0.105055 0.236623 -0.236631 0.199259 -0.0654903 0.0614547 -0.143198 0.0755752 -0.0562299 0.0395811 -0.103575 0.0442541 -0.129486 0.237464 -0.14547 0.24591 -0.0384282 0.1724 -0.117549 0.316282 -0.0158274 0.0135817 -0.00626189 0.05608 -0.0590481 0.0297421 -0.0263083 0.0883306 -0.0514804 0.300211 -0.133973 0.120842 -0.00348073 0.100096 -0.0388119 0.0255265 -0.011483 0.00924349 -0.00752408 0.0115081 -0.00985315 0.0121193 -0.00974364 0.0211699 -0.0360471 0.109464 -0.0427919 0.0321994 -0.0165178 0.157686 -0.0399246 0.019473
239.415 67.6363 0.0216791 0 0.0216791 1 -0.129422 0.103841 -0.0645555 0.138114 -0.0440536 0.127643 -0.175399 0.202941 -0.11918 0.0907879 -0.165047 0.227305 -0.152857 0.0232062 -0.0265645 0.170797 -0.131194 0.150287 -0.0417115 0.0320193 -0.12266 0.0793755 -0.104928 0.0818032 -0.106281 0.14747 -0.155365 0.0886299 -0.162226 0.180937 -0.158407 0.145002 -0.13936 0.166426 -0.0474077 0.0312821 -0.155797 0.0801164 -0.0650822 0.0466229 -0.0946456 0.256875 -0.037719 0.0930776 -0.252181 0.1573 -0.0906034 0.1179 -0.13788 0.138562 -0.0726984 0.0612189 -0.10893 0.0846425 -0.0941084 0.057493 -0.0270624 0.134994 -0.136056 0.0209643 -0.18416 0.0432729 -0.127578 0.0275005
248.4 68.2572 0.042477 0 0.042477 -1 -0.0221776 0.0588722 -0.107579 0.108012 -0.0592151 0.115999 -0.216935 0.0609296 -0.118101 0.0755684 -0.155283 0.134066 -0.172892 0.0427963 -0.0290299 0.202975 -0.106711 0.083551 -0.109242 0.0427686 -0.136901 0.156032 -0.102787 0.0776126 -0.147226 0.125751 -0.160923 0.133803 -0.117588 0.250863 -0.190219 0.116262 -0.159239 0.0402168 -0.0371691 0.0683939 -0.083857 0.301612 -0.059721 0.064366 -0.17996 0.0785824 -0.0146364 0.168998 -0.196137 0.214429 -0.147497 0.11012 -0.0980834 0.0435306 -0.0502661 0.016057 -0.0527755 0.186539 -0.0406601 0.0559725 -0.0536296 0.109449 -0.049568 0.023674 -0.254716 0.0295897 -0.0483336 0.0543874
258.061 67.5237 0.0357567 0 0.0357567 1 -0.0655712 0.0772354 -0.0642433 0.0212727 -0.0669175 0.16291 -0.104472 0.0266793 -0.235576 0.064021 -0.0499427 0.0828074 -0.0889851 0.0230499 -0.00831335 0.0304911 -0.0703015 0.153848 -0.0555171 0.116775 -0.164982 0.125507 -0.0606878 0.0812053 -0.228976 0.249256 -0.0573851 0.0611751 -0.18911 0.0958128 -0.00632702 0.0969659 -0.0245092 0.141942 -0.0046815 0.0848928 -0.294661 0.101839 -0.027997 0.0378237 -0.197969 0.360767 -0.0207022 0.0470474 -0.180116 0.111716 -0.00783556 0.0998817 -0.0307238 0.0807273 -0.0964393 0.0144577 -0.248574 0.0904701 -0.132482 0.00604003 -0.113721 0.312036 -0.0437331 0.0141755 -0.117872 0.057399 -0.026417 0.0198445
48.2785 70.536 0.0205191 0 0.0205191 1 -0.102726 0.0822777 -0.032647 0.0403559 -0.241551 0.0878919 -0.051991 0.0714337 -0.100936 0.211026 -0.0922453 0.0784217 -0.13083 0.06357 -0.0879839 0.0814615 -0.152355 0.0957422 -0.0239754 0.032921 -0.290193 0.163523 -0.114587 0.0265968 -0.143373 0.303536 -0.0303906 0.0953002 -0.140726 0.143925 -0.0371387 0.0937419 -0.188471 0.0516988 -0.101191 0.0727651 -0.201852 0.141672 -0.0588911 0.203668 -0.130323 0.207065 -0.111885 0.0702209 -0.12762 0.165031 -0.0777186 0.0395508 -0.0625315 0.0894985 -0.124869 0.161733 -0.181312 0.0783978 -0.142449 0.125475 -0.097389 0.0898908 -0.0739672 0.0889371 -0.0210136 0.114547 -0.0188388 0.0864121
95.9368 71.9373 0.0345351 0 0.0345351 -1 -0.213609 0.0316211 -0.106369 0.0362997 -0.110782 0.259859 -0.0495167 0.0872487 -0.186937 0.11569 -0.0672205 0.0472337 -0.135602 0.0712758 -0.172806 0.0229953 -0.248996 0.0735079 -0.0875885 0.0781723 -0.0813213 0.347355 -0.0170882 0.0871607 -0.354465 0.0924045 -0.0410062 0.0573422 -0.15297 0.0993874 -0.0735328 0.149119 -0.117299 0.0285697 -0.00871739 0.0791711 -0.132735 0.269503 -0.0571985 0.0341866 -0.192873 0.114648 -0.0350703 0.0883472 -0.0764471 0.0354504 -0.000252613 0.177648 -0.0577105 0.0270497 -0.0172993 0.0190187 -0.15258 0.12445 -0.0523298 0.0366339 -0.0328408 0.157884 -0.16085 0.0392664 -0.0381581 0.0162344 -0.0705908 0.0646156
130.248 71.9862 0.0414291 0 0.0414291 1 -0.0548223 0.08946 -0.0535004 0.0505415 -0.22018 0.0816295 -0.0477526 0.144889 -0.108222 0.285008 -0.00257771 0.171042 -0.23571 0.0458786 -0.0163262 0.0922332 -0.0694783 0.0833185 -0.174928 0.130012 -0.16825 0.113268 -0.191259 0.144159 -0.118833 0.376515 -0.0445028 0.0541388 -0.352928 0.0384497 -0.00740288 0.0797073 -0.0601186 0.0232192 -0.0948098 0.196525 -0.0759129 0.0771109 -0.125038 0.240042 -0.0280842 0.233275 -0.0736023 0.0475046 -0.181633 0.0267739 -0.0256047 0.0877322 -0.00974514 0.00404091 -0.00177638 0.0142385 -0.0613609 0.00522307 -0.0139383 0.0582679 -0.0177219 0.0572707 -0.0611036 0.0434984 -0.0225552 0.0243665 -0.075495 0.0107939
164.141 70.2406 0.0340947 0 0.0340947 1 -0.0540375 0.0971041 -0.016816 0.0161743 -0.287546 0.221802 -0.0384718 0.0703503 -0.187128 0.228046 -0.0543947 0.145201 -0.100727 0.118281 -0.104906 0.103723 -0.0152722 0.0823684 -0.0435267 0.0175061 -0.313763 0.205126 -0.0500154 0.0819773 -0.139474 0.252429 -0.0812377 0.121943 -0.153491 0.075251 -0.174086 0.234367 -0.00541769 0.115657 -0.246987 0.0186341 -0.12833 0.216269 -0.134153 0.0840273 -0.0535501 0.186264 -0.0124773 0.0848272 -0.0364882 0.00943686 -0.00319694 0.0807238 -0.0225535 0.0449687 -0.0219466 0.0214354 -0.0137749 0.294403 -0.049691 0.0405947 -0.00245322 0.0536154 -0.00189532 0.0197934 -0.00230103 0.00882 -0.00175792 0.00647759
268.234 72.0951 0.0259257 0 0.0259257 -1 -0.0531839 0.0916494 -0.0737477 0.0429408 -0.173436 0.130933 -0.0888319 0.0764849 -0.174684 0.105921 -0.00179298 0.105088 -0.00390078 0.117057 -0.00064018 0.042259 -0.126138 0.107965 -0.0108987 0.0982553 -0.226329 0.321674 -0.0516044 0.0477288 -0.256716 0.173453 -0.00895256 0.148574 -0.00441628 0.0576324 -0.00529174 0.026941 -0.160677 0.0738728 -0.0924657 0.0242249 -0.231349 0.350922 -0.111984 0.00926485 -0.226295 0.164314 -0.0579988 0.0353354 -0.00999756 0.0267984 -0.0363896 0.00595655 -0.0857234 0.0414479 -0.145193 0.0670866 -0.126693 0.212212 -0.129944 0.0277353 -0.138004 0.131783 -0.214696 0.0598034 -0.0149507 0.0265609 -0.118283 0.0626726
20.3064 73.6155 0.0183459 0 0.0183459 -1 -0.150849 0.109023 -0.114341 0.133916 -0.0412074 0.23632 -0.198727 0.042255 -0.00138434 0.0380185 -0.0144096 0.00273109 -5.20581e-005 0 0 7.08523e-005 -0.178156 0.163551 -0.193199 0.157806 -0.137637 0.294834 -0.101932 0.170142 -0.00343038 0.102751 -0.0145353 0.0226984 -0.00130741 0.000729411 -3.41138e-005 0.00300476 -0.129591 0.266997 -0.144498 0.115287 -0.204461 0.221717 -0.149583 0.190948 -0.0367938 0.184161 -0.16648 0.0304306 -0.00749887 0.0130726 -0.00772942 0.00646574 -0.141644 0.149296 -0.102148 0.104887 -0.137578 0.152867 -0.173854 0.0809753 -0.0774129 0.23902 -0.0879275 0.0725499 -0.0045335 0.0333719 -0.0119863 0.00890857
140.178 76.4393 0.0402124 0 0.0402124 -1 -0.00939887 0.000868197 -0.00258549 0.0120171 -0.0735382 0.0143187 -0.0717687 0.0419443 -0.0895183 0.0492106 -0.123985 0.095377 -0.0722861 0.020955 -0.0904996 0.144672 -0.0560545 0.00834499 -0.0591498 0.00293304 -0.25935 0.166108 -0.153088 0.0743903 -0.14412 0.175676 -0.128503 0.152942 -0.0602253 0.0755407 -0.108673 0.115681 -0.104054 0.0313486 -0.0595801 0.0553966 -0.242545 0.255382 -0.117252 0.105027 -0.123595 0.181774 -0.183638 0.104283 -0.0964335 0.0574962 -0.190711 0.0858717 -0.0228889 0.0395844 -0.0229771 0.114007 -0.112601 0.0441568 -0.075324 0.304618 -0.18656 0.0232004 -0.178875 0.303434 -0.130372 0.0926514 -0.155241 0.0813621
184.596 73.9911 0.0184469 0 0.0184469 -1 -0.276393 0.0931038 -0.0776746 0.0447894 -0.166323 0.313712 -0.0784678 0.0575993 -0.15794 0.233066 -0.0516552 0.0623591 -0.22567 0.0803727 -0.0460216 0.0980898 -0.275394 0.0795643 -0.0970851 0.0335174 -0.115409 0.294385 -0.120278 0.113912 -0.096468 0.18446 -0.0523529 0.0788683 -0.21544 0.156012 -0.0426464 0.087303 -0.129845 0.039039 -0.0795399 0.0467321 -0.0283116 0.167826 -0.108053 0.0747287 -0.0785369 0.192526 -0.126032 0.027901 -0.141867 0.18119 -0.023668 0.0781673 -0.0205802 0.0230628 -0.0204361 0.036218 -0.0130482 0.0388573 -0.0163868 0.0567017 -0.0213664 0.216181 -0.0288052 0.0950086 -0.0209653 0.0583538 -0.00187594 0.0487556
58.9276 77.4876 0.049109 0 0.049109 1 -0.0773897 0.102 -0.0962343 0.0397501 -0.156708 0.108475 -0.179915 0.0364626 -0.0582131 0.288354 -0.0360118 0.0936787 -0.0183564 0.032291 -0.0488064 0.0297116 -0.195431 0.0919758 -0.0668362 0.0373061 -0.206122 0.278063 -0.0315479 0.104161 -0.069194 0.324976 -0.0333918 0.0167154 -0.0925189 0.00773582 -0.0535812 0.00284858 -0.147895 0.173068 -0.0376584 0.0355251 -0.198144 0.237878 -0.0158102 0.142102 -0.135565 0.315505 -0.0503029 0.0581076 -0.105708 0.0158888 -0.00719837 0.0276541 -0.0696895 0.133358 -0.0441395 0.0247978 -0.0905214 0.220501 -0.0720314 0.0448962 -0.199373 0.20682 -0.0581619 0.0851259 -0.0353263 0.0485024 -0.0275295 0.0208304
100.194 79.862 0.0424079 0 0.0424079 -1 -0.126117 0.026875 -0.0220092 0.141978 -0.0618728 0.272132 -0.019681 0.111288 -0.112795 0.0722008 -0.0431964 0.0479606 -0.0866201 0.0380397 -0.156853 0.0101172 -0.274909 0.0223402 -0.0609808 0.0235784 -0.0677343 0.376829 -0.0205665 0.0303141 -0.304116 0.0682996 -0.0297173 0.0263063 -0.190457 0.0794168 -0.105338 0.0649692 -0.250873 0.0692359 -0.0521752 0.042322 -0.05915 0.317699 -0.0346315 0.0427895 -0.240795 0.109021 -0.0254481 0.0782249 -0.153773 0.0400276 -0.0180658 0.189719 -0.109193 0.041389 -0.00537536 0.0811974 -0.0969344 0.137825 -0.0461498 0.057802 -0.0685585 0.167038 -0.0896289 0.0355096 -0.0691251 0.00665965 -0.00534362 0.112411
214.531 80.1258 0.0375816 0 0.0375816 -1 -0.0214546 0.0331271 -0.0197204 0.029971 -0.0539995 0.2114 -0.00829072 0.0542308 -0.175967 0.217043 -0.0386583 0.0272182 -0.0747067 0.0374352 -0.025307 0.0291303 -0.0515223 0.0697242 -0.038395 0.0348117 -0.0936377 0.324212 -0.0190989 0.0423835 -0.29206 0.2591 -0.0505401 0.0501634 -0.0600289 0.0464837 -0.0522965 0.0122355 -0.163116 0.104002 -0.0112565 0.0300508 -0.0649772 0.30208 -0.0608198 0.0313007 -0.271839 0.18189 -0.135554 0.0928339 -0.100068 0.0912185 -0.0922347 0.0228146 -0.157492 0.0676533 -0.00650353 0.02909 -0.0352427 0.22401 -0.0485767 0.0193018 -0.22622 0.186421 -0.101036 0.189434 -0.133622 0.0786606 -0.0944003 0.126584
222.412 78.043 0.0471035 0 0.0471035 1 -0.0671166 0.0515144 -0.0313713 0.0820049 -0.103685 0.20004 -0.174813 0.116477 -0.196324 0.166561 -0.160228 0.0868472 -0.13843 0.0206046 -0.0100797 0.0351419 -0.124183 0.122115 -0.0457848 0.0596269 -0.101044 0.100689 -0.0193017 0.105693 -0.216316 0.313714 -0.0776696 0.124014 -0.251973 0.0419762 -0.0124651 0.0538746 -0.0770016 0.196666 -0.0437917 0.0446698 -0.069542 0.0272026 -0.0107053 0.0650144 -0.260665 0.324643 -0.0617371 0.0466796 -0.270406 0.0688634 -0.0233483 0.0139333 -0.0811586 0.12034 -0.0386205 0.0700894 -0.0391186 0.0771068 -0.0381965 0.0223825 -0.190806 0.175822 -0.0113956 0.0305281 -0.205154 0.0484326 -0.0279103 0.0116076
26.6473 81.1154 0.0356951 0 0.0356951 1 -0.00194144 0.00421675 -0.00349773 0.000390908 -0.135258 0.00645257 -0.0290064 0.0310402 -0.171166 0.194838 -0.0340682 0.112245 -0.142223 0.0514868 -0.0325505 0.0858495 -0.0475039 0.0053293 -0.0725487 0.00268496 -0.18314 0.0322815 -0.224377 0.0270979 -0.128182 0.273969 -0.0863247 0.0450778 -0.262169 0.0427882 -0.121145 0.0237739 -0.247911 0.0243697 -0.128013 0.0188376 -0.0901155 0.179996 -0.174826 0.147981 -0.146909 0.141847 -0.131615 0.14856 -0.193931 0.107168 -0.12229 0.038948 -0.239361 0.0480165 -0.0378761 0.0337835 -0.043876 0.24567 -0.0695147 0.0902856 -0.248607 0.103971 -0.13051 0.121098 -0.107493 0.104263 -0.0380002 0.0586775
87.1678 82.2448 0.0314202 0 0.0314202 1 -0.0458323 0.150866 -0.0291537 0.0981735 -0.0274526 0.0514322 -0.127215 0.0188964 -0.0801701 0.0814634 -0.0794689 0.0705268 -0.171426 0.0867686 -0.0170652 0.0640918 -0.117513 0.0628264 -0.0488594 0.0311301 -0.136523 0.061684 -0.230495 0.021638 -0.0453063 0.310766 -0.123175 0.0186499 -0.267882 0.0873319 -0.0317546 0.028789 -0.163961 0.0398565 -0.0244766 0.0351739 -0.218957 0.144753 -0.0947637 0.175739 -0.0681991 0.397723 -0.0451114 0.117344 -0.299432 0.0674048 -0.0858967 0.0170211 -0.0405664 0.0891051 -0.073634 0.0274949 -0.0683056 0.0731425 -0.027731 0.183832 -0.114047 0.120022 -0.0965863 0.0771782 -0.194307 0.109887 -0.11152 0.040414
150.003 82.3304 0.0413815 0 0.0413815 -1 -0.107651 0.160129 -0.137106 0.119813 -0.192867 0.168322 -0.100994 0.195762 -0.09269 0.223508 -0.108439 0.065492 -0.00278002 0.0178384 -0.00950703 0.00181631 -0.0861364 0.179111 -0.0573062 0.0950758 -0.192402 0.162117 -0.12464 0.101248 -0.14474 0.217697 -0.0540183 0.0937065 -0.0631354 0.0514077 -0.0739866 0.0055063 -0.120225 0.093171 -0.0981413 0.113535 -0.148616 0.108174 -0.119538 0.0928168 -0.133476 0.191693 -0.110961 0.0488555 -0.183897 0.113978 -0.137308 0.0674222 -0.152464 0.05777 -0.114946 0.100684 -0.171931 0.0964413 -0.203337 0.0720717 -0.137168 0.206512 -0.147696 0.106265 -0.0752178 0.124811 -0.0616532 0.103472
162.091 81.9767 0.0413154 0 0.0413154 -1 -0.142558 0.0299223 -0.00567487 0.0344451 -0.23695 0.168749 -0.0657783 0.19096 -0.094863 0.262171 -0.0861112 0.115093 -0.0967846 0.0992458 -0.0633435 0.0488683 -0.107379 0.0386049 -0.0136419 0.0182795 -0.29277 0.275144 -0.0369963 0.0770468 -0.184684 0.23307 -0.0466822 0.140231 -0.106828 0.117022 -0.0841554 0.103166 -0.0506786 0.0296649 -0.0119109 0.0160631 -0.276225 0.236028 -0.0504404 0.0593774 -0.122187 0.170445 -0.0636141 0.119968 -0.129036 0.0900916 -0.176154 0.157184 -0.00620411 0.0757209 -0.126084 0.0050685 -0.160682 0.126053 -0.0370186 0.0777821 -0.0286838 0.141455 -0.0155857 0.0471716 -0.0523256 0.00545558 -0.0101514 0.104506
52.827 85.1626 0.022009 0 0.022009 -1 -0.117255 0.11373 -0.0163456 0.0733869 -0.155229 0.102824 -0.114868 0.0561061 -0.0945134 0.217104 -0.108871 0.0683806 -0.0301258 0.0855134 -0.0686495 0.0683223 -0.169075 0.143155 -0.102324 0.0226994 -0.250449 0.223517 -0.0695551 0.0756076 -0.147478 0.306776 -0.0154747 0.093073 -0.141005 0.0647574 -0.0547746 0.0184444 -0.189033 0.104549 -0.0907783 0.14288 -0.144459 0.261091 -0.0832044 0.0670304 -0.167378 0.243159 -0.074023 0.0637906 -0.109972 0.0804485 -0.043078 0.0593995 -0.142093 0.0835079 -0.110982 0.0612187 -0.132796 0.112837 -0.13357 0.0834463 -0.0780629 0.190732 -0.168651 0.0171461 -0.0625908 0.0736875 -0.122443 0.0246878
118.792 85.9619 0.0184624 0 0.0184624 -1 -0.124425 0.122624 -0.0678274 0.0461121 -0.136885 0.137104 -0.082122 0.0360605 -0.0812844 0.129831 -0.0447692 0.0507425 -0.0440499 0.0436657 -0.0564267 0.020463 -0.147616 0.247881 -0.0528326 0.0493171 -0.247343 0.251754 -0.0734313 0.0601812 -0.233649 0.210352 -0.161685 0.0683008 -0.0822766 0.0912808 -0.126592 0.127049 -0.161259 0.083493 -0.156098 0.0554438 -0.170963 0.148931 -0.191149 0.129497 -0.124348 0.208525 -0.195401 0.139886 -0.0855353 0.118564 -0.0671795 0.0740229 -0.0908052 0.0606542 -0.117863 0.0870877 -0.0334882 0.192012 -0.0524495 0.147384 -0.0445304 0.0837081 -0.0181656 0.202956 -0.094428 0.0453755 -0.0545505 0.0960057
136.212 88.1173 0.0211168 0 0.0211168 -1 -0.096809 0.214693 -0.039713 0.0543401 -0.191267 0.115625 -0.109361 0.0558645 -0.0567523 0.0951711 -0.14723 0.0822008 -0.0155627 0.0420493 -0.0462728 0.00653331 -0.141772 0.229472 -0.176926 0.0511703 -0.225708 0.228148 -0.225757 0.0642737 -0.108577 0.128114 -0.122392 0.160017 -0.0851269 0.100851 -0.0810818 0.0443101 -0.0502571 0.114426 -0.0946603 0.226732 -0.0843866 0.197049 -0.0853318 0.276744 -0.142309 0.123636 -0.0812411 0.0941024 -0.146137 0.107881 -0.0984794 0.0259003 -0.0274573 0.19238 -0.0286911 0.107293 -0.0822568 0.054198 -0.0450344 0.121726 -0.139824 0.033038 -0.106488 0.136105 -0.147247 0.0607353 -0.103728 0.0842998
145.839 87.6989 0.0351105 0 0.0351105 1 -0.0478886 0.161094 -0.141223 0.0699318 -0.034779 0.113676 -0.203911 0.114918 -0.0807273 0.0847912 -0.206786 0.0546636 -0.0990185 0.0037218 -0.211864 0.0168196 -0.153295 0.190777 -0.0586764 0.136114 -0.0929772 0.181453 -0.0759444 0.0710807 -0.16109 0.143927 -0.0787082 0.0940991 -0.245176 0.0822405 -0.0876082 0.17011 -0.154078 0.171447 -0.0362095 0.0849858 -0.108206 0.138037 -0.101645 0.114231 -0.100986 0.11238 -0.183306 0.150491 -0.190945 0.165856 -0.0836157 0.105717 -0.0785169 0.144432 -0.0370325 0.0381178 -0.0904699 0.039214 -0.0545969 0.122761 -0.0813565 0.0490795 -0.186041 0.208929 -0.0604584 0.124224 -0.0947897 0.118722
227.65 85.6614 0.0441754 0 0.0441754 -1 -0.104137 0.00735262 -0.0061418 0.149434 -0.0568014 0.106574 -0.0980026 0.099857 -0.114703 0.231741 -0.183767 0.182896 -0.172085 0.0296368 -0.0429453 0.174661 -0.151391 0.0269495 -0.0758631 0.0299193 -0.144245 0.102158 -0.0472626 0.0936734 -0.135561 0.334479 -0.142837 0.095107 -0.267345 0.112595 -0.0963925 0.0308823 -0.140281 0.12728 -0.0887801 0.0646309 -0.0703391 0.0857951 -0.0165658 0.107398 -0.125022 0.197702 -0.0493058 0.130966 -0.254806 0.0972584 -0.0898629 0.0694595 -0.061916 0.130487 -0.0239619 0.0506246 -0.0537591 0.0356289 -0.0105822 0.0278242 -0.175253 0.221637 -0.0624569 0.0706625 -0.218489 0.0624592 -0.0741011 0.0214854
240.39 85.5108 0.0398893 0 0.0398893 -1 -0.0445224 0.0325834 -0.028575 0.0244385 -0.187827 0.123722 -0.0524543 0.063112 -0.0535566 0.211791 -0.0269291 0.0834006 -0.196669 0.0715778 -0.0404708 0.130637 -0.0741464 0.0690597 -0.0750593 0.0137382 -0.18714 0.162447 -0.0698115 0.0605977 -0.0188636 0.255173 -0.0503884 0.0503376 -0.223568 0.0512936 -0.0397555 0.0640238 -0.177847 0.100201 -0.128153 0.135976 -0.0939016 0.12913 -0.129555 0.0478374 -0.0208199 0.117244 -0.243788 0.00892533 -0.137467 0.0357137 -0.240977 0.00531225 -0.154956 0.0598184 -0.169664 0.209073 -0.106185 0.0268782 -0.147128 0.255294 -0.0664272 0.0244499 -0.142169 0.196782 -0.0144623 0.0989245 -0.103196 0.220961
275.896 86.5334 0.0292826 0 0.0292826 -1 -0.0859464 0.0589223 -0.073485 0.0313129 -0.203542 0.230504 -0.0814268 0.0494234 -0.229276 0.181273 -0.0360383 0.0720106 -0.0304503 0.0643107 -0.00728083 0.0567669 -0.132925 0.0623449 -0.201578 0.0434393 -0.13435 0.394668 -0.117389 0.0505441 -0.234509 0.169488 -0.118069 0.0329021 -0.00831081 0.0356675 -0.0221938 0.00876051 -0.216082 0.0466535 -0.166297 0.132982 -0.0773839 0.241841 -0.160291 0.137393 -0.10204 0.10175 -0.262167 0.168399 -0.00820954 0.0381374 -0.143517 0.0550811 -0.0501748 0.0887356 -0.0686185 0.0304042 -0.00366484 0.162588 -0.00327727 0.115208 -0.00950609 0.0364334 -0.00799632 0.135386 -0.00462069 0.00472786 -0.0048926 0.0458516
283.758 88.536 0.0352801 0 0.0352801 1 -0.0493443 0.00319626 -0.00147961 0.216379 -0.120152 0.0759518 -0.0890858 0.180518 -0.0505995 0.110175 -0.154492 0.226451 -0.0148205 0.12973 -0.193505 0.16571 -0.0284418 0.00784702 -7.46645e-007 0.0865071 -0.299445 0.119207 -0.0314493 0.1331 -0.0477817 0.308542 -0.181564 0.297952 -0.0316174 0.0473139 -0.171483 0.305576 -0.0187161 0.00868418 -8.57277e-008 0.0248135 -0.322816 0.109028 -0.0230511 0.0552848 -0.0545432 0.25493 -0.0950381 0.0980189 -0.0286586 0.0371009 -0.119685 0.0822031 -0.00111885 0 0 0.000219834 -0.0456667 0.0392336 -0.00298212 0.00680601 -0.00840009 0.0862508 -0.00253096 0.0113586 -0.00400976 0.00643585 -0.00287965 0.00464221
17.1869 91.1436 0.0168017 0 0.0168017 1 -0.0849994 0.0648423 -0.211072 0.0950949 -0.143353 0.210667 -0.126746 0.139369 -0.0049349 0.14106 -0.0432401 0.00885888 0 0 0 0 -0.0935076 0.236218 -0.127289 0.14015 -0.265569 0.188535 -0.128816 0.127124 -0.0200206 0.295096 -0.0888095 0.0163439 0 0.0011973 -0.000217438 0.000147031 -0.152385 0.257194 -0.0979571 0.0894521 -0.22136 0.186889 -0.112182 0.170907 -0.0148769 0.252018 -0.019575 0.128122 -0.000414502 0.00186354 -0.000129482 0.0011395 -0.112629 0.233683 -0.0387665 0.0508977 -0.170602 0.207501 -0.0629701 0.0781064 -0.00260979 0.0983575 -0.0232307 0.0277755 -0.000665284 0.000172201 -4.79011e-005 0.00119476
21.9535 92.3568 0.0424228 0 0.0424228 1 -0.0184791 0.00743859 -0.0187103 0.00333151 -0.0962048 0.00481328 -0.175858 0.0100696 -0.162826 0.0947641 -0.181178 0.0466652 -0.0618266 0.145413 -0.0532243 0.0181316 -0.145124 0.00557888 -0.0396724 0.00334329 -0.239671 0.0901032 -0.195634 0.06107 -0.0589979 0.198075 -0.0896762 0.198124 -0.161505 0.06536 -0.138918 0.0939005 -0.200199 0.00948401 -0.0187498 0.00876048 -0.217835 0.156985 -0.065859 0.0900603 -0.0598132 0.328015 -0.0970275 0.105056 -0.31782 0.039989 -0.124694 0.11885 -0.153701 0.00579351 -0.0111334 0.0247322 -0.171339 0.171679 -0.058535 0.141619 -0.121392 0.113764 -0.11329 0.0973032 -0.117169 0.0642348 -0.12621 0.045517
89.4833 92.5003 0.0327249 0 0.0327249 1 -0.0945913 0.0139103 -0.0563289 0.00303189 -0.0623999 0.0980881 -0.210954 0.00689216 -0.100294 0.185436 -0.119914 0.0490055 -0.20474 0.0589663 -0.026168 0.0598301 -0.179204 0.0210476 -0.0196399 0.0523604 -0.200182 0.133808 -0.115483 0.154504 -0.0479719 0.39 -0.103774 0.0552172 -0.305873 0.0737506 -0.0272326 0.0471492 -0.0642266 0.0697398 -0.0714136 0.0474808 -0.116609 0.0468968 -0.0297895 0.239246 -0.0386886 0.182487 -0.0525409 0.12422 -0.266747 0.0398973 -0.105974 0.0182313 -0.0634651 0.0863496 -0.153129 0.0483907 -0.0162446 0.0576428 -0.21453 0.0417909 -0.111803 0.0362845 -0.226011 0.0832566 -0.114004 0.047784 -0.113164 0.0395649
192.482 89.3994 0.0372437 0 0.0372437 -1 -0.129577 0.0433056 -0.00941636 0.038971 -0.0780832 0.270819 -0.0405741 0.0149928 -0.211381 0.160562 -0.0257455 0.052277 -0.0971955 0.0881869 -0.00770081 0.0721025 -0.199774 0.0343649 -0.02468 0.0217127 -0.143675 0.382305 -0.0433063 0.0280518 -0.291271 0.267397 -0.0637699 0.0401072 -0.0624867 0.106556 -0.00970972 0.017668 -0.198972 0.035842 -0.0252955 0.0217419 -0.17908 0.309375 -0.124572 0.0517284 -0.161035 0.3038 -0.0929202 0.0930786 -0.0635771 0.0556028 -0.0155061 0.0140103 -0.0862675 0.0115259 -0.0266741 0.0110706 -0.0828418 0.139573 -0.0659394 0.069832 -0.010498 0.165587 -0.0482942 0.0658264 -0.0531649 0.0232106 -0.011207 0.00656367
232.287 91.3995 0.0451637 0 0.0451637 -1 -0.105165 0.00898879 -0.0469686 0.0677411 -0.216125 0.0136083 -0.0162516 0.112363 -0.0965631 0.247933 -0.0863373 0.0785995 -0.138851 0.0812757 -0.0367501 0.0782482 -0.0945857 0.0366491 -0.156561 0.0124332 -0.167175 0.02919 -0.0778728 0.0525518 -0.128487 0.267611 -0.0581694 0.0840598 -0.249224 0.165543 -0.0638403 0.122665 -0.056207 0.0776597 -0.0889524 0.15302 -0.111799 0.0632467 -0.0646963 0.123429 -0.158082 0.362265 -0.0573703 0.120792 -0.274839 0.136154 -0.0850158 0.131386 -0.0367994 0.0218885 -0.0130143 0.0289127 -0.0917545 0.0623424 -0.0702931 0.106053 -0.117676 0.175989 -0.101212 0.139991 -0.161131 0.0344383 -0.149096 0.0147324
32.0567 95.7595 0.0201946 0 0.0201946 -1 -0.0246565 0.0534794 -0.240245 0.0367027 -0.0588816 0.0727556 -0.246714 0.122453 -0.132568 0.122166 -0.120797 0.15774 -0.0140692 0.124432 -0.0342662 0.0163175 -0.135286 0.0866485 -0.0475462 0.154097 -0.0971257 0.22958 -0.116119 0.144034 -0.215037 0.124121 -0.0984398 0.110533 -0.0355885 0.219675 -0.0680964 0.0141764 -0.22789 0.0764356 -0.0484452 0.0844811 -0.119932 0.253652 -0.117586 0.0918337 -0.199729 0.10086 -0.130804 0.128739 -0.0258225 0.20262 -0.0279855 0.0941164 -0.178351 0.0956064 -0.0696645 0.0179885 -0.112988 0.235535 -0.0231619 0.0657153 -0.138206 0.140372 -0.0357449 0.0911941 -0.00197243 0.0691447 -0.00905957 0.0424548
55.7321 95.7027 0.0206001 0 0.0206001 -1 -0.0915054 0.113754 -0.0943487 0.0543933 -0.201144 0.134436 -0.123308 0.0764947 -0.11652 0.216789 -0.0256184 0.114206 -0.0342674 0.102271 -0.0608445 0.0530401 -0.224484 0.0918592 -0.120828 0.107981 -0.124302 0.283292 -0.0546345 0.0878326 -0.172286 0.243474 -0.019429 0.0790569 -0.161767 0.0509369 -0.0578482 0.0286587 -0.159225 0.0730269 -0.145293 0.105408 -0.102968 0.225298 -0.161026 0.0546695 -0.128121 0.219925 -0.109121 0.0143756 -0.117526 0.0684871 -0.0540257 0.0711721 -0.114334 0.0326995 -0.0625071 0.235379 -0.12926 0.0790051 -0.0626379 0.203041 -0.0800577 0.140413 -0.124529 0.0381492 -0.0341562 0.0911761 -0.146107 0.0525857
69.8881 93.3954 0.0194831 0 0.0194831 -1 -0.0423446 0.0655258 -0.0602441 0.160241 -0.133818 0.0385533 -0.0936513 0.197846 -0.136176 0.0870452 -0.0532472 0.117158 -0.0684817 0.158475 -0.181596 0.0355008 -0.204238 0.0772753 -0.169432 0.0279323 -0.0784434 0.188798 -0.108428 0.0583467 -0.22579 0.126108 -0.0130378 0.120085 -0.198931 0.073254 -0.0394237 0.116793 -0.210283 0.0643766 -0.0291147 0.16474 -0.0652477 0.210025 -0.0379686 0.101767 -0.244564 0.177847 -0.0893197 0.0395655 -0.226397 0.0950436 -0.0827978 0.0573531 -0.0564727 0.048498 -0.0723456 0.0939192 -0.157408 0.0440015 -0.103589 0.070714 -0.215882 0.143186 -0.151283 0.0387495 -0.119183 0.141823 -0.0725817 0.117384
112.7 95.395 0.0153555 0 0.0153555 1 -0.092869 0.105008 -0.0269176 0.0656449 -0.202026 0.01576 -0.136966 0.0932354 -0.0944053 0.155939 -0.101129 0.125535 -0.0549975 0.0438039 -0.072819 0.157118 -0.118965 0.0518571 -0.111188 0.0303536 -0.23468 0.0382519 -0.155713 0.117417 -0.0939579 0.275559 -0.0530005 0.138435 -0.126263 0.0552168 -0.140368 0.0698748 -0.147183 0.0574423 -0.103073 0.0819013 -0.17973 0.169616 -0.0907431 0.222064 -0.16555 0.299633 -0.110889 0.101957 -0.213032 0.0875802 -0.0566606 0.174723 -0.0540339 0.0338589 -0.0629411 0.0645193 -0.121054 0.182889 -0.0395618 0.0734486 -0.177439 0.103729 -0.0423075 0.0978927 -0.0445151 0.0997852 -0.110333 0.0712615
150.722 95.5492 0.0269735 0 0.0269735 -1 -0.0626789 0.159499 -0.0467033 0.10301 -0.0335575 0.201563 -0.0560561 0.15518 -0.0340939 0.182606 -0.0635781 0.158356 -0.0954284 0.0452072 -0.0506168 0.0186312 -0.197219 0.143146 -0.0664163 0.168024 -0.051698 0.235973 -0.208949 0.108604 -0.0749646 0.147048 -0.208865 0.0825653 -0.163771 0.0337593 -0.274261 0.0448697 -0.204018 0.1047 -0.0109096 0.0891236 -0.125502 0.230039 -0.0393743 0.119154 -0.110855 0.139144 -0.071484 0.0729225 -0.236273 0.093323 -0.068172 0.150374 -0.1293 0.0884088 -0.016458 0.0262069 -0.0957295 0.12353 -0.0382654 0.0834501 -0.0818428 0.0698177 -0.141958 0.125556 -0.0905238 0.088615 -0.115315 0.0913487
42.1289 97.7049 0.0390192 0 0.0390192 1 -0.045393 0.0261225 -0.090141 0.053269 -0.0230111 0.0979054 -0.164477 0.093453 -0.0293905 0.111861 -0.193644 0.0947137 -0.0950571 0.0540177 -0.140694 0.112521 -0.179015 0.0599087 -0.0107123 0.182173 -0.136451 0.155938 -0.106841 0.128618 -0.0839142 0.272954 -0.0594592 0.159715 -0.193564 0.0637388 -0.0357489 0.131669 -0.161332 0.113883 -0.0554559 0.104518 -0.252541 0.0384945 -0.0393428 0.105524 -0.0415208 0.301128 -0.185812 0.0677595 -0.156293 0.0465672 -0.153952 0.0732832 -0.127588 0.136979 -0.0736915 0.0276971 -0.260176 0.0567559 -0.0441736 0.0437679 -0.0457698 0.232816 -0.0129303 0.0832256 -0.126993 0.051033 -0.0395214 0.0879975
72.0059 97.6354 0.018511 0 0.018511 -1 -0.0944425 0.0828472 -0.129696 0.0847748 -0.0940371 0.189046 -0.0705975 0.19391 -0.10558 0.141954 -0.0754866 0.209796 -0.030728 0.0844459 -0.0654125 0.135337 -0.0853162 0.191012 -0.0792668 0.0787743 -0.111426 0.229728 -0.100135 0.0981666 -0.155143 0.0831483 -0.119325 0.0723749 -0.0492435 0.130918 -0.170714 0.0194464 -0.182277 0.144354 -0.0343204 0.0763726 -0.087049 0.245386 -0.105402 0.0155892 -0.228699 0.0744389 -0.0548802 0.0889042 -0.0739526 0.228628 -0.0601827 0.183791 -0.187192 0.0611564 -0.0199186 0.113045 -0.106772 0.160646 -0.117048 0.137196 -0.0612101 0.126268 -0.161726 0.0842413 -0.0875884 0.0656562 -0.155124 0.0769023
168.063 100.026 0.0425818 0 0.0425818 1 -0.100341 0.0523445 -0.0535124 0.0519138 -0.155778 0.16867 -0.0959282 0.0201138 -0.154677 0.183707 -0.0494049 0.0484899 -0.021394 0.0460166 -0.00770667 0.0156893 -0.160084 0.0270108 -0.140504 0.134552 -0.1929 0.182039 -0.168797 0.11736 -0.0864807 0.280308 -0.0829906 0.0686869 -0.095028 0.027056 -0.0357162 0.0116993 -0.151857 0.0137714 -0.136641 0.102048 -0.253055 0.128426 -0.240539 0.0870673 -0.0277292 0.316916 -0.0733701 0.048469 -0.175803 0.0533746 -0.0429896 0.0190404 -0.151805 0.0212628 -0.160637 0.0104016 -0.116723 0.0827594 -0.0886701 0.0652699 -0.0295401 0.308971 -0.122935 0.0147787 -0.13722 0.0700671 -0.0866329 0.0138811
220.426 98.1756 0.0187931 0 0.0187931 -1 -0.151028 0.0939703 -0.0851425 0.077659 -0.103539 0.11452 -0.0562469 0.0773253 -0.109618 0.213825 -0.0865461 0.148137 -0.0751556 0.069619 -0.0552141 0.0358411 -0.178674 0.0926667 -0.0874178 0.0385655 -0.0862267 0.249298 -0.0572673 0.111313 -0.239512 0.19032 -0.128083 0.105879 -0.0753218 0.0943681 -0.0954832 0.0559962 -0.179795 0.123469 -0.110176 0.108217 -0.0678199 0.231092 -0.139975 0.125969 -0.262161 0.170748 -0.177087 0.135237 -0.0470663 0.166296 -0.109678 0.0618177 -0.0589011 0.112354 -0.069621 0.0989878 -0.0468349 0.0511783 -0.0311537 0.0983667 -0.117852 0.111037 -0.132576 0.112771 -0.114575 0.113118 -0.12992 0.183091
249.047 100.341 0.0180449 0 0.0180449 1 -0.0579116 0.03418 -0.0186107 0.0641334 -0.14555 0.206901 -0.0777837 0.0591696 -0.126031 0.101748 -0.127011 0.0690108 -0.0239316 0.044281 -0.0843792 0.0515386 -0.0959765 0.0419193 -0.0185849 0.0144578 -0.238269 0.214743 -0.0619391 0.0416633 -0.0761632 0.212523 -0.0521878 0.0932188 -0.0533095 0.0391746 -0.0632503 0.176633 -0.090806 0.0494339 -0.0508112 0.026101 -0.278819 0.282937 -0.12351 0.126656 -0.134092 0.197974 -0.197938 0.085228 -0.0811133 0.103605 -0.245022 0.133581 -0.0529205 0.0109671 -0.141513 0.0289765 -0.0622715 0.103807 -0.204643 0.0849888 -0.0831243 0.130426 -0.147667 0.163595 -0.043086 0.168127 -0.128538 0.166028
282.307 100.967 0.0190387 0 0.0190387 -1 -0.230767 0.154035 -0.104912 0.0343938 -0.198839 0.235296 -0.184845 0.0476125 -0.091849 0.0427639 -0.155413 0.0520504 -0.00811226 0.00476784 -0.0214301 0.0102534 -0.20711 0.0879893 -0.145209 0.132843 -0.15337 0.289861 -0.226656 0.107833 -0.0461118 0.169185 -0.0899053 0.204275 -0.00088421 0.016041 -0.00556196 0.0214697 -0.247616 0.0658341 -0.231968 0.174254 -0.107762 0.297752 -0.110122 0.0311043 -0.000438844 0.13892 -0.050277 0.00943824 -0.000174079 0.00145762 -0.00310617 6.30934e-005 -0.167755 0.0190313 -0.0228239 0.0469374 -0.0939934 0.172436 -0.0641263 0.0360007 -0.00459025 0.175992 -0.0957063 0.00106697 -0.000650674 0.00148153 -0.00398784 5.0411e-005
44.9382 104.568 0.0459654 0 0.0459654 -1 -0.179204 0.0526658 -0.199652 0.070329 -0.154718 0.0806587 -0.266136 0.115371 -0.0848662 0.109418 -0.207822 0.0605172 -0.093609 0.0532659 -0.042091 0.116136 -0.141027 0.0139426 -0.241683 0.0184319 -0.063537 0.155365 -0.13439 0.0930996 -0.0992943 0.192462 -0.0879135 0.104366 -0.0703987 0.205016 -0.148927 0.117512 -0.0362755 0.0192909 -0.0150315 0.193739 -0.0544959 0.153081 -0.0829417 0.196385 -0.168364 0.0813586 -0.108834 0.108153 -0.0437056 0.145839 -0.217536 0.0328997 -0.0115104 0.0519594 -0.0947087 0.135548 -0.0436674 0.0483422 -0.0872947 0.211987 -0.118809 0.0225349 -0.0404005 0.227888 -0.124202 0.0470323 -0.0260436 0.125418
161.618 104.155 0.0413609 0 0.0413609 -1 -0.105407 0.0565193 -0.0924712 0.028565 -0.0390082 0.214118 -0.0417596 0.0621202 -0.0359185 0.126569 -0.00726036 0.143826 -0.0219101 0.145003 -0.0192319 0.115728 -0.18271 0.0288034 -0.0396094 0.230439 -0.0539509 0.342678 -0.0991592 0.145652 -0.0709324 0.178014 -0.194361 0.0745545 -0.0293323 0.0837672 -0.22346 0.103999 -0.150943 0.0232968 -0.0119375 0.141816 -0.219575 0.163433 -0.114627 0.215829 -0.103837 0.222489 -0.170678 0.110421 -0.0695151 0.122301 -0.0668457 0.0586169 -0.0322859 0.068069 -0.0247914 0.0130821 -0.192494 0.110312 -0.0281604 0.111204 -0.149891 0.162191 -0.0431581 0.129634 -0.0438278 0.0926318 -0.0574792 0.0589221
174.505 104.611 0.0340899 0 0.0340899 -1 -0.128828 0.0332469 -0.111563 0.0764665 -0.142429 0.199264 -0.134092 0.0632649 -0.0741078 0.159629 -0.0414102 0.0674972 -0.0736113 0.0148352 -0.0520176 0.014583 -0.182104 0.0110161 -0.170113 0.108344 -0.168956 0.253409 -0.166919 0.103231 -0.0583912 0.147106 -0.037012 0.0491624 -0.194437 0.12694 -0.0997726 0.0785969 -0.172395 0.0298314 -0.179751 0.04091 -0.0676168 0.312345 -0.121025 0.0595755 -0.13655 0.16866 -0.115534 0.0176819 -0.167231 0.195098 -0.0658782 0.0742276 -0.0681732 0.0815473 -0.0417038 0.0971631 -0.134206 0.189347 -0.0663591 0.13415 -0.125882 0.165367 -0.151658 0.123729 -0.0865159 0.136296 -0.060423 0.0242906
196.023 104.635 0.0205423 0 0.0205423 -1 -0.12331 0.0711812 -0.0744481 0.072214 -0.151056 0.134397 -0.1088 0.187421 -0.150718 0.210572 -0.138367 0.126011 -0.136015 0.0628762 -0.140459 0.0589836 -0.146175 0.0546236 -0.0871859 0.119067 -0.116668 0.231288 -0.0959463 0.0802069 -0.172227 0.163367 -0.0643751 0.142727 -0.207794 0.0667965 -0.0465054 0.154588 -0.250152 0.0831497 -0.0692505 0.114236 -0.132141 0.225725 -0.048792 0.0220108 -0.187169 0.246291 -0.0374417 0.0237643 -0.157002 0.0769392 -0.0120752 0.0681656 -0.199724 0.106645 -0.0358687 0.048758 -0.130851 0.123467 -0.0401161 0.0204226 -0.099761 0.21268 -0.0542343 0.032844 -0.0783883 0.0573337 -0.0080888 0.0169997
17.7391 105.535 0.0325392 0 0.0325392 1 -0.0800551 0.0437949 -0.229129 0.152125 -0.162075 0.0658738 -0.174145 0.159784 -0.0424383 0.237813 -0.0433758 0.107565 -0.0260813 0.0228133 -0.000424755 0.0147277 -0.0494356 0.15469 -0.169671 0.116752 -0.210692 0.142019 -0.231043 0.209774 -0.0584592 0.274002 -0.0724661 0.0465171 -0.00975435 0.00501426 -0.00235886 0.00206509 -0.111165 0.199427 -0.0573783 0.170992 -0.243792 0.0867906 -0.091721 0.08681 -0.0545735 0.331832 -0.0515147 0.0264404 -0.00909941 0.00678588 -0.00331002 0.00175251 -0.0686407 0.124631 -0.122544 0.0631915 -0.16844 0.0599422 -0.10167 0.0987069 -0.0204011 0.241788 -0.0202713 0.0689551 -0.00447694 0.00562488 -0.00141954 0.00187153
35.576 108.434 0.0203018 0 0.0203018 1 -0.123522 0.0446102 -0.0622987 0.063314 -0.151538 0.104931 -0.0758357 0.0377975 -0.0210869 0.306057 -0.114226 0.0205548 -0.0500667 0.0798767 -0.0664118 0.019148 -0.157735 0.0578587 -0.169267 0.056271 -0.131816 0.118293 -0.0929768 0.158193 -0.119665 0.309118 -0.129931 0.0732421 -0.109831 0.201531 -0.182716 0.0129909 -0.0650942 0.108614 -0.0877763 0.177831 -0.135059 0.126072 -0.122845 0.22437 -0.176716 0.169578 -0.155786 0.119329 -0.0874652 0.122547 -0.148947 0.136261 -0.0954054 0.048444 -0.0958826 0.0955814 -0.112665 0.0818221 -0.147526 0.0882904 -0.0380426 0.149037 -0.0793166 0.175603 -0.00803911 0.044344 -0.00635619 0.102925
85.3433 107.452 0.0209796 0 0.0209796 -1 -0.269015 0.0486021 -0.0703372 0.0352345 -0.0429347 0.178741 -0.0727503 0.113139 -0.0377881 0.103178 -0.095082 0.11763 -0.0349012 0.024999 -0.0971817 0.0880223 -0.215645 0.0559791 -0.0391326 0.0845513 -0.111979 0.246275 -0.0564356 0.0768495 -0.158692 0.116796 -0.0837787 0.053339 -0.122284 0.0765215 -0.173948 0.0666978 -0.139942 0.111994 -0.131182 0.0607663 -0.208455 0.272118 -0.153441 0.137876 -0.111977 0.145702 -0.100375 0.110338 -0.0685537 0.0986877 -0.0695072 0.267061 -0.133558 0.0758777 -0.0455148 0.0901833 -0.108676 0.105031 -0.121527 0.128174 -0.0420158 0.130104 -0.199807 0.0582471 -0.05319 0.0635699 -0.217172 0.0695249
119.868 105.592 0.0202051 0 0.0202051 -1 -0.137297 0.0617569 -0.0910851 0.129713 -0.0791571 0.102362 -0.18723 0.0778411 -0.0502731 0.138252 -0.0534084 0.118379 -0.129644 0.0348655 -0.0552912 0.0805327 -0.145716 0.0840297 -0.231932 0.108041 -0.143009 0.24869 -0.134297 0.108034 -0.0119112 0.199594 -0.131304 0.0525625 -0.174794 0.049198 -0.0545946 0.121905 -0.161083 0.048745 -0.0988838 0.223389 -0.16762 0.117592 -0.125623 0.113543 -0.0264553 0.230891 -0.232987 0.111625 -0.0759137 0.100914 -0.151352 0.0594771 -0.0564721 0.124254 -0.0805586 0.0455229 -0.227079 0.0742813 -0.0488388 0.0995001 -0.071215 0.157809 -0.147458 0.0740366 -0.0538256 0.0764099 -0.144986 0.0803587
260.103 107.088 0.0212734 0 0.0212734 -1 -0.049908 0.0858614 -0.0497852 0.0319386 -0.0191898 0.165386 -0.0633834 0.00266567 -0.0225601 0.0086264 -0.0677305 0.00553872 -0.0120423 0.0122878 -0.0609335 0.00811368 -0.164928 0.0326576 -0.0242666 0.114433 -0.0416332 0.277682 -0.107863 0.106763 -0.104139 0.0724141 -0.233252 0.292962 -0.0298435 0.0452653 -0.153845 0.154959 -0.211886 0.00691173 -0.0199724 0.102966 -0.129771 0.276106 -0.151998 0.0984752 -0.135378 0.11059 -0.240273 0.198103 -0.0393561 0.0512294 -0.110986 0.165394 -0.125204 0.0779845 -0.087331 0.089682 -0.187227 0.140491 -0.0441818 0.225251 -0.0555013 0.242944 -0.0509308 0.116326 -0.112166 0.0256426 -0.0195613 0.0699396
63.7361 110.587 0.0246141 0 0.0246141 -1 -0.174535 0.0708549 -0.0715735 0.0684231 -0.0740644 0.118572 -0.128992 0.0899882 -0.0722657 0.201438 -0.051607 0.139208 -0.0893137 0.0946727 -0.06097 0.123189 -0.320995 0.0222477 -0.0281677 0.168568 -0.0922798 0.224832 -0.0611648 0.0848186 -0.0921776 0.224678 -0.099409 0.0664924 -0.0933016 0.0818257 -0.0504998 0.0446279 -0.323718 0.0337855 -0.0274445 0.136892 -0.213554 0.160515 -0.0369331 0.0828848 -0.0873197 0.217699 -0.101043 0.0126524 -0.11522 0.0927597 -0.0337121 0.0290499 -0.198899 0.122268 -0.0780979 0.0693246 -0.212201 0.0632344 -0.0129082 0.134946 -0.111712 0.129541 -0.0759522 0.127171 -0.0371415 0.125437 -0.111648 0.0539477
102.089 110.304 0.034722 0 0.034722 1 -0.132342 0.0201362 -0.103604 0.0516307 -0.116024 0.248071 -0.0842266 0.0374838 -0.225298 0.173699 -0.0732434 0.136954 -0.00889747 0.093804 -0.0267948 0.139987 -0.126788 0.0345757 -0.0392036 0.186491 -0.157704 0.210359 -0.12401 0.0782075 -0.10992 0.291843 -0.0846784 0.107175 -0.107973 0.0327405 -0.0690594 0.0376546 -0.191602 0.0135854 -0.165632 0.126581 -0.144702 0.0760794 -0.0923461 0.116504 -0.0251793 0.31706 -0.0960183 0.0486641 -0.145039 0.0370246 -0.0292648 0.119344 -0.0956655 0.00788423 -0.0297014 0.153539 -0.140201 0.0205018 -0.0437695 0.155439 -0.0814748 0.156685 -0.147032 0.075962 -0.0213048 0.129819 -0.186081 0.0462156
112.259 110.788 0.0522305 0 0.0522305 1 -0.0151097 0.021996 -0.136822 0.0168154 -0.154538 0.0278838 -0.241777 0.0187335 -0.169778 0.0830136 -0.125801 0.100773 -0.0388027 0.0833367 -0.136747 0.0944702 -0.159712 0.0330727 -0.233996 0.170374 -0.101384 0.0968176 -0.169011 0.096612 -0.0545791 0.254124 -0.062148 0.12316 -0.056053 0.0486248 -0.0127768 0.212443 -0.0716619 0.116806 -0.117356 0.100478 -0.112612 0.12049 -0.0207104 0.264553 -0.132284 0.289291 -0.0946262 0.15471 -0.00201821 0.130976 -0.00966094 0.0547825 -0.0468907 0.146412 -0.0530399 0.0915268 -0.0688035 0.200456 -0.0529185 0.0901859 -0.180588 0.166573 -0.0120863 0.178672 -0.00442728 0.107776 -0.00193192 0.0662075
181.791 108.724 0.0174766 0 0.0174766 -1 -0.121959 0.0309505 -0.0957804 0.0743761 -0.113767 0.144252 -0.122676 0.0749004 -0.0638513 0.0962287 -0.0520385 0.057014 -0.118356 0.025423 -0.0869057 0.0446336 -0.133123 0.0419825 -0.208467 0.0376286 -0.0899938 0.281427 -0.126582 0.0760491 -0.168778 0.139037 -0.110329 0.0738877 -0.207825 0.1116 -0.110486 0.100366 -0.0740586 0.0639646 -0.0609769 0.15355 -0.121988 0.244106 -0.108036 0.173671 -0.164623 0.191739 -0.1374 0.0769141 -0.161885 0.100506 -0.0777975 0.0461028 -0.113281 0.0403542 -0.0662756 0.183763 -0.172977 0.126786 -0.178846 0.154216 -0.159109 0.16201 -0.140523 0.0882473 -0.112257 0.0962908 -0.0707068 0.0896665
199.526 112.734 0.038445 0 0.038445 -1 -0.117626 0.0656388 -0.072228 0.0635249 -0.176753 0.143839 -0.0919679 0.242641 -0.0849076 0.146717 -0.0894891 0.105012 -0.102123 0.127469 -0.095574 0.172747 -0.115911 0.102063 -0.114376 0.0617624 -0.174274 0.245684 -0.200921 0.115268 -0.142309 0.153231 -0.0651702 0.136297 -0.224177 0.159633 -0.211992 0.0880688 -0.144444 0.0428975 -0.0134086 0.0720414 -0.06943 0.264911 -0.0278588 0.0393964 -0.210011 0.107367 -0.0270357 0.0816251 -0.10765 0.115407 -0.0250645 0.141792 -0.137023 0.020382 -0.0206033 0.0147207 -0.0673547 0.223442 -0.0255185 0.0218779 -0.185888 0.148499 -0.0400607 0.0267683 -0.042286 0.0938755 -0.00825439 0.0264612
206.258 112.806 0.0390288 0 0.0390288 1 -0.0348275 0.00991075 -0.069745 0.0269717 -0.167004 0.0892686 -0.098907 0.114244 -0.154643 0.127064 -0.0858695 0.199372 -0.04834 0.0930339 -0.0674083 0.103815 -0.116038 0.0296475 -0.154078 0.100806 -0.134141 0.23484 -0.184347 0.0903699 -0.273474 0.19018 -0.173043 0.176366 -0.0818627 0.208943 -0.088127 0.132026 -0.261643 0.0416609 -0.0513605 0.171736 -0.116584 0.13079 -0.0282365 0.0635191 -0.120897 0.226581 -0.0271012 0.0829174 -0.129416 0.0872522 -0.066437 0.0914957 -0.223524 0.0564914 -0.0713376 0.0192834 -0.0922503 0.108098 -0.0300073 0.026641 -0.10349 0.193764 -0.0308657 0.0336137 -0.0971654 0.129957 -0.0256452 0.0591281
224.106 111.208 0.0409859 0 0.0409859 -1 -0.113529 0.205739 -0.150499 0.110391 -0.173414 0.0526426 -0.150827 0.0929331 -0.0169026 0.0805128 -0.0596976 0.0979434 -0.0173675 0.0773778 -0.0224185 0.178724 -0.0570178 0.100749 -0.078684 0.171488 -0.1068 0.072419 -0.0628452 0.193139 -0.0926108 0.314059 -0.0787651 0.175686 -0.201874 0.170531 -0.166293 0.142602 -0.0243848 0.0166274 -0.00111184 0.0449277 -0.130762 0.0679958 -0.038778 0.042686 -0.190744 0.302787 -0.0622448 0.0592818 -0.270309 0.161263 -0.132133 0.0372777 -0.0105686 0.00353322 -0.00975587 0.00556923 -0.145278 0.0383806 -0.0280077 0.011627 -0.159415 0.229374 -0.0464721 0.026974 -0.14139 0.0906613 -0.0613592 0.0101928
84.7657 116.568 0.0325255 0 0.0325255 1 -0.287563 0.0513514 -0.106807 0.0269011 -0.11472 0.0926066 -0.0553065 0.0832464 -0.0719077 0.156079 -0.107097 0.0856364 -0.0225753 0.0917876 -0.0588139 0.0906696 -0.274962 0.0827775 -0.085019 0.0407736 -0.174447 0.0930365 -0.0472007 0.118269 -0.0933482 0.291487 -0.0494076 0.0892745 -0.0943403 0.0583712 -0.0535129 0.0287182 -0.103205 0.0910621 -0.114751 0.0300755 -0.226599 0.234985 -0.174886 0.137455 -0.166686 0.305195 -0.0802273 0.102675 -0.112778 0.0466131 -0.0269122 0.0716365 -0.158469 0.0541736 -0.0291809 0.0673711 -0.0750894 0.123915 -0.136343 0.102514 -0.119261 0.153204 -0.168983 0.0528492 -0.00808075 0.115399 -0.143758 0.02816
119.877 115.553 0.0554724 0 0.0554724 1 -0.0915997 0.0480591 -0.158332 0.0495744 -0.0709068 0.197965 -0.0780792 0.0770179 -0.029884 0.103846 -0.0126965 0.185115 -0.052622 0.0244427 -0.0105416 0.224577 -0.0608477 0.106761 -0.0288766 0.171592 -0.160798 0.234597 -0.109895 0.231565 -0.0123394 0.270971 -0.0636416 0.0466731 -0.0162895 0.0688121 -0.00229213 0.0837172 -0.00858163 0.223325 -0.0624481 0.0981577 -0.262715 0.183048 -0.0252879 0.262756 -0.0697671 0.296309 -0.00983588 0.162186 -0.0364027 0.0590658 -0.00740501 0.0456672 -0.0894438 0.194465 -0.0897467 0.0673323 -0.0813828 0.196034 -0.0512415 0.0385711 -0.0361493 0.111147 -0.0276231 0.068694 -0.122383 0.0155551 -0.134113 0.00950624
190.302 113.601 0.0282784 0 0.0282784 1 -0.0880725 0.0686243 -0.123738 0.0323541 -0.0291323 0.201179 -0.0403333 0.0606569 -0.130278 0.0678727 -0.095388 0.0555695 -0.141343 0.0918391 -0.100331 0.10546 -0.107262 0.12491 -0.0384981 0.10485 -0.0864343 0.211529 -0.148516 0.07472 -0.139697 0.176438 -0.108412 0.0923455 -0.189714 0.0673196 -0.0979478 0.0496607 -0.133913 0.158961 -0.0914514 0.198514 -0.229313 0.167898 -0.181319 0.226685 -0.138207 0.174365 -0.11051 0.0650632 -0.133164 0.0728899 -0.0762211 0.0417061 -0.11892 0.0443347 -0.151001 0.0771326 -0.127021 0.0740166 -0.173034 0.0810915 -0.151728 0.22171 -0.154503 0.111521 -0.113759 0.0775884 -0.0646658 0.105192
238.735 113.878 0.0197905 0 0.0197905 1 -0.101718 0.130023 -0.0751796 0.163862 -0.242334 0.204586 -0.0923584 0.211746 -0.0344083 0.090291 -0.0278361 0.131551 -0.00292854 0.0127791 -0.00222521 0.0779795 -0.24845 0.0992044 -0.0742595 0.059164 -0.287648 0.324712 -0.0926029 0.0442316 -0.0637753 0.14798 -0.026541 0.0174309 -0.0039788 0.00681965 -0.00798509 0.00721896 -0.133441 0.134577 -0.0660391 0.0995413 -0.261972 0.223731 -0.0359637 0.0953118 -0.0422424 0.120137 -0.044526 0.0284751 -0.0346783 0.0266025 -0.0557554 0.0134899 -0.10255 0.133233 -0.126719 0.144478 -0.237771 0.0900241 -0.154584 0.0618356 -0.0801735 0.105263 -0.158986 0.0825164 -0.070198 0.10176 -0.133571 0.0493821
115.985 121.958 0.0330001 0 0.0330001 -1 -0.109618 0.0253307 -0.189495 0.0812356 -0.100101 0.0922982 -0.123192 0.0555178 -0.0113983 0.178087 -0.0546818 0.102445 -0.0117828 0.055237 -0.00622497 0.150879 -0.158127 0.0906724 -0.180425 0.106496 -0.0689877 0.191183 -0.0414537 0.236035 -0.104399 0.275008 -0.0700823 0.207779 -0.0249499 0.124576 -0.0101106 0.0531623 -0.0732411 0.0931127 -0.0430647 0.185877 -0.0692447 0.282273 -0.147509 0.101406 -0.0916567 0.207085 -0.0578508 0.108072 -0.127619 0.0683525 -0.115509 0.0269799 -0.0565356 0.0630481 -0.105351 0.195009 -0.132576 0.101387 -0.110081 0.12791 -0.0398532 0.103792 -0.222989 0.0118803 -0.139777 0.0199159 -0.209026 0.0197715
145.662 122.001 0.0341473 0 0.0341473 1 -0.10875 0.0755169 -0.0402963 0.0375941 -0.0671987 0.134695 -0.0486129 0.100931 -0.023794 0.33303 -0.0153928 0.115121 -0.0921196 0.0468165 -0.0353544 0.0828924 -0.164847 0.146213 -0.0470074 0.0480531 -0.143331 0.253591 -0.053548 0.141509 -0.065994 0.446648 -0.0440296 0.0395045 -0.150956 0.035058 -0.0230737 0.0588792 -0.102488 0.162575 -0.0406982 0.0530375 -0.0718314 0.209451 -0.0258387 0.147362 -0.0316054 0.275302 -0.0634733 0.138728 -0.0682041 0.0420622 -0.0749707 0.0284271 -0.0470378 0.123986 -0.0765746 0.0424838 -0.0342268 0.221532 -0.0939545 0.0510136 -0.0671606 0.0929465 -0.189445 0.0926618 -0.0915881 0.0490601 -0.144738 0.0474159
181.689 121.97 0.0337577 0 0.0337577 1 -0.0226293 0.0857111 -0.0969523 0.0161032 -0.135721 0.0543324 -0.0682041 0.0796223 -0.0832205 0.0918246 -0.13803 0.053785 -0.0929162 0.076085 -0.103154 0.112882 -0.0846587 0.0964934 -0.187806 0.0461748 -0.0990583 0.149072 -0.263268 0.0556622 -0.193062 0.243453 -0.117548 0.197174 -0.156029 0.0798617 -0.111016 0.120441 -0.121307 0.0621442 -0.0323916 0.0682033 -0.0773122 0.157653 -0.0918295 0.154824 -0.143475 0.268787 -0.205587 0.170044 -0.192876 0.0722686 -0.101691 0.0988222 -0.0987687 0.0936692 -0.0320301 0.0303596 -0.0768069 0.195072 -0.0602842 0.104419 -0.0560546 0.151049 -0.0256463 0.208614 -0.202631 0.0422346 -0.0140849 0.0607822
198.657 124.287 0.0231236 0 0.0231236 1 -0.0849174 0.0319107 -0.084091 0.00799693 -0.196115 0.0998973 -0.151076 0.0493872 -0.0855954 0.20789 -0.111361 0.101765 -0.050546 0.122056 -0.128675 0.0375828 -0.151773 0.0548818 -0.116346 0.0729172 -0.135819 0.127421 -0.120594 0.178179 -0.115404 0.247628 -0.13442 0.180397 -0.159166 0.0742566 -0.192641 0.0850472 -0.141998 0.0876769 -0.0987042 0.071242 -0.172343 0.189201 -0.177565 0.183856 -0.15341 0.178781 -0.126131 0.133618 -0.188558 0.0730376 -0.0892074 0.14379 -0.118275 0.0313426 -0.0504832 0.148442 -0.068587 0.151117 -0.0580994 0.0430326 -0.137779 0.156771 -0.0407609 0.0632589 -0.0986283 0.0839023 -0.0143332 0.0713538
208.207 121.309 0.0382979 0 0.0382979 -1 -0.0179316 0.00644673 -0.0279638 0.00228313 -0.148419 0.0466224 -0.0996705 0.00914411 -0.073355 0.0685103 -0.235101 0.0334818 -0.0983876 0.0910545 -0.154689 0.0698613 -0.0684698 0.0171528 -0.117072 0.0479761 -0.193028 0.159169 -0.139681 0.186636 -0.208037 0.150098 -0.105656 0.216981 -0.0566698 0.0946339 -0.0799423 0.152464 -0.145225 0.0362089 -0.127211 0.10336 -0.116076 0.270288 -0.165875 0.0938675 -0.255648 0.132176 -0.119811 0.151961 -0.0797927 0.23909 -0.114949 0.187149 -0.164402 0.0207612 -0.0345564 0.0474433 -0.0577954 0.17599 -0.0222486 0.0643132 -0.151291 0.0978094 -0.0247964 0.0694621 -0.0947982 0.0936219 -0.104818 0.0833709
258.316 122.105 0.0199175 0 0.0199175 -1 -0.0312197 0.0664059 -0.0171253 0.0632015 -0.0190728 0.241985 -0.00719927 0.0452031 -0.00502566 0.0345817 -0.0054468 0.00774735 -0.0220706 0.0130025 -0.0129553 0.0245924 -0.151954 0.101181 -0.0464299 0.0761018 -0.0376157 0.294093 -0.0482819 0.0129503 -0.00965706 0.0409405 -0.0435813 0.00142449 -0.0108102 0.0134718 -0.0296698 0.00415198 -0.256519 0.0351333 -0.0133537 0.100548 -0.0514715 0.329468 -0.0988974 0.163707 -0.0777203 0.0464615 -0.241873 0.255641 -0.024133 0.0416423 -0.13835 0.104493 -0.214458 0.0432691 -0.0553837 0.0706368 -0.0979207 0.271659 -0.186754 0.143602 -0.0998519 0.041344 -0.288635 0.232154 -0.0272348 0.0761622 -0.167817 0.148647
278.191 122.226 0.0217818 0 0.0217818 1 -0.0662531 0.120594 -0.217981 0.183134 -0.280921 0.0663159 -0.274714 0.136839 -0.0645951 0.266845 -0.0592218 0.112374 -0.00643893 0.0799598 -0.0312106 0.135856 -0.145603 0.0133109 -0.0603558 0.0647872 -0.244347 0.0812196 -0.0983877 0.0378463 -0.0133974 0.397534 -0.0143009 0.0245392 -7.5802e-006 0.0447916 -0.0114736 0.00175447 -0.205902 0.0182094 -0.0934277 0.0072194 -0.195111 0.108376 -0.0580828 0.0407237 -0.0299475 0.365793 -0.0896951 0.0180384 0 0.0261294 -0.0192283 0.00167374 -0.178544 0.0206757 -0.100312 0.00164574 -0.0632319 0.0465725 -0.0868611 0.0167601 -0.014992 0.137008 -0.0930276 0.0504014 0 0.00606622 -0.0160119 0.00239415
35.917 128.377 0.036197 0 0.036197 -1 -0.074317 0.0568135 -0.0324351 0.0729991 -0.0272649 0.310562 -0.0160977 0.127717 -0.0650317 0.14352 -0.0191369 0.0483373 -0.0668937 0.0876761 -0.0189644 0.0787508 -0.0859826 0.18543 -0.0450395 0.136715 -0.156812 0.372806 -0.0835364 0.104892 -0.0539591 0.139371 -0.0969956 0.0411975 -0.0228071 0.062375 -0.0445447 0.0385101 -0.204318 0.189224 -0.111545 0.093697 -0.133404 0.27711 -0.187598 0.0623522 -0.0552614 0.232448 -0.153214 0.14033 -0.00287085 0.0702629 -0.0122361 0.0494059 -0.130833 0.0624872 -0.100809 0.131045 -0.053959 0.21621 -0.112079 0.0905429 -0.00369356 0.19304 -0.165234 0.0821262 -0.0116414 0.0268028 -0.0906758 0.00869465
148.157 128.512 0.0371969 0 0.0371969 -1 -0.0917129 0.0764967 -0.0808304 0.0397722 -0.101351 0.11013 -0.066291 0.0588466 -0.0386845 0.307359 -0.0497219 0.0880808 -0.0433654 0.119824 -0.0161435 0.08907 -0.16776 0.110937 -0.0453089 0.069263 -0.109504 0.214384 -0.0510969 0.09836 -0.118742 0.362722 -0.0770285 0.0924309 -0.0486068 0.214448 -0.0482153 0.0313505 -0.204521 0.101721 -0.0575488 0.0550784 -0.120738 0.312124 -0.0534577 0.0634937 -0.143429 0.234172 -0.0605472 0.15432 -0.00878321 0.227815 -0.0949371 0.0419809 -0.114451 0.0512723 -0.0689911 0.0616473 -0.0468223 0.20803 -0.0766943 0.0478005 -0.0198715 0.158504 -0.0503884 0.0941731 -0.052751 0.0875665 -0.119428 0.0691408
160.314 126.29 0.03711 0 0.03711 1 -0.300495 0.0483316 -0.00808204 0.0532662 -0.153588 0.101929 -0.0413745 0.0530654 -0.0768443 0.145334 -0.0339692 0.079995 -0.0514087 0.216205 -0.0293009 0.0594633 -0.326847 0.0618246 -0.0957298 0.0303609 -0.220424 0.122018 -0.0653783 0.0509235 -0.105414 0.281559 -0.040029 0.0811913 -0.108297 0.214851 -0.0472438 0.0850322 -0.170939 0.0721401 -0.148847 0.104529 -0.150118 0.0790795 -0.0898549 0.0647659 -0.0318624 0.285526 -0.059539 0.0624445 -0.0240774 0.100531 -0.0335565 0.128172 -0.157398 0.0549306 -0.10568 0.116368 -0.104007 0.0377484 -0.0846958 0.126936 -0.0290218 0.237089 -0.10853 0.059471 -0.0765947 0.10856 -0.1235 0.0221643
175.904 126.486 0.0404259 0 0.0404259 -1 -0.0249756 0.0274096 -0.157967 0.0164038 -0.147178 0.0580124 -0.150521 0.0636585 -0.122176 0.186617 -0.111914 0.195845 -0.140868 0.0652701 -0.040726 0.121362 -0.0739813 0.053276 -0.143476 0.0627878 -0.0506962 0.120198 -0.181698 0.14335 -0.1151 0.277196 -0.240924 0.136979 -0.183592 0.112185 -0.0980487 0.143146 -0.147934 0.0369661 -0.0333593 0.0968111 -0.0597615 0.138671 -0.0958591 0.0939462 -0.0679257 0.285381 -0.096862 0.163199 -0.107342 0.112549 -0.00684926 0.172273 -0.161623 0.0372511 -0.0300489 0.0481274 -0.0827801 0.151457 -0.0607722 0.0518946 -0.0647267 0.307686 -0.078063 0.0453531 -0.0408955 0.0801091 -0.0151499 0.0325241
188.614 126.068 0.0353803 0 0.0353803 -1 -0.038638 0.0840191 -0.11046 0.0138633 -0.139353 0.0859589 -0.0959744 0.0451963 -0.0917882 0.0894266 -0.118817 0.0596116 -0.122729 0.1005 -0.0752757 0.159698 -0.0513479 0.124003 -0.14631 0.0730409 -0.129833 0.261567 -0.132091 0.146427 -0.231937 0.103467 -0.1111 0.159768 -0.109155 0.128818 -0.205756 0.0971372 -0.0721461 0.118078 -0.0535536 0.10234 -0.102878 0.224085 -0.151613 0.178829 -0.229813 0.102229 -0.160321 0.127546 -0.115471 0.0854389 -0.100964 0.0786872 -0.0521613 0.176143 -0.0320148 0.110949 -0.066461 0.0866817 -0.0221465 0.196758 -0.230962 0.0472135 -0.0547782 0.0708067 -0.0935778 0.144756 -0.0319424 0.126321
279.883 126.338 0.0244157 0 0.0244157 1 -0.0931187 0.0655116 -0.126467 0.123709 -0.268545 0.0556754 -0.252423 0.0479135 -0.038003 0.323338 -0.0318599 0.0750397 -0.000453968 0.0950976 -0.0092141 0.0729029 -0.206216 0.0113908 -0.083976 0.0158047 -0.244928 0.0953216 -0.0649608 0.0493813 -0.0230592 0.455965 -0.00996289 0.0424989 0 0.0563232 -0.00838814 0.00364085 -0.2311 0.0350498 -0.149165 0.00727511 -0.17505 0.10693 -0.0878255 0.033337 -0.0296326 0.365013 -0.152604 0.0305554 0 0.0301795 -0.0329735 0.00272132 -0.13029 0.0214244 -0.0846037 0.00463936 -0.0390575 0.0473729 -0.0707353 0.0313567 -0.00699454 0.130449 -0.0576288 0.0713519 0 0.00391134 -0.00970713 0.0019301
41.1419 131.787 0.0189399 0 0.0189399 -1 -0.108079 0.0241069 -0.128274 0.0468375 -0.0452438 0.300506 -0.0451584 0.143429 -0.174577 0.206343 -0.0396748 0.107983 -0.0503829 0.133818 -0.0102933 0.0627473 -0.117598 0.135574 -0.0643335 0.116022 -0.042526 0.40303 -0.0290696 0.111792 -0.0825022 0.128616 -0.042811 0.0808015 -0.0184996 0.0530799 -0.0122237 0.0362152 -0.13232 0.170253 -0.0728696 0.120594 -0.11094 0.322959 -0.159933 0.0543177 -0.0281563 0.170696 -0.0887737 0.0794717 -0.0131037 0.0302734 -0.0230823 0.0168447 -0.0917072 0.0771172 -0.0972711 0.133673 -0.0649565 0.209275 -0.14513 0.123045 -0.0108471 0.129981 -0.233138 0.0724932 -0.023826 0.0340176 -0.13271 0.0156101
113.803 132.062 0.0405232 0 0.0405232 1 -0.0885673 0.0145116 -0.109296 0.057015 -0.0479213 0.123143 -0.0961824 0.0881495 -0.083443 0.0960861 -0.0135981 0.202556 -0.0677388 0.166588 -0.0291457 0.0939161 -0.0958974 0.104145 -0.059697 0.177724 -0.138478 0.161674 -0.0557602 0.179699 -0.0984364 0.268497 -0.0476031 0.0882165 -0.0995898 0.144741 -0.00857089 0.166297 -0.183939 0.0880119 -0.0894468 0.242968 -0.188285 0.113633 -0.100775 0.0991415 -0.0423624 0.260296 -0.0980924 0.0381693 -0.0364059 0.066232 -0.108617 0.0418434 -0.120315 0.00437621 -0.0123382 0.126798 -0.272913 0.0331115 -0.0885887 0.249599 -0.0549972 0.0955073 -0.187688 0.048297 -0.0562348 0.0273101 -0.221798 0.0201758
156.227 131.735 0.0372426 0 0.0372426 1 -0.196587 0.0752496 -0.0391486 0.0756712 -0.11095 0.0799168 -0.0613314 0.04796 -0.0745543 0.114276 -0.0448971 0.0634534 -0.0188434 0.256405 -0.0430726 0.0562524 -0.342789 0.0780667 -0.014425 0.100118 -0.199771 0.121481 -0.0518796 0.0706975 -0.101958 0.244672 -0.0414502 0.100004 -0.0953586 0.276207 -0.0743587 0.0458683 -0.32276 0.0583165 -0.0889086 0.0476799 -0.198717 0.112385 -0.0733397 0.0670087 -0.0757614 0.277157 -0.057165 0.0596014 -0.0543986 0.141762 -0.0328398 0.141137 -0.135688 0.0566741 -0.118134 0.0850804 -0.120463 0.0453117 -0.0880967 0.0654872 -0.0287583 0.203595 -0.0952616 0.0312355 -0.0328531 0.113939 -0.0661484 0.0367204
180.928 132.016 0.0493423 0 0.0493423 1 -0.0659617 0.0896158 -0.0911312 0.133536 -0.135076 0.112973 -0.0835852 0.244911 -0.131117 0.0699436 -0.0391503 0.100833 -0.0606312 0.0967882 -0.0974297 0.0862988 -0.0988298 0.125704 -0.21006 0.113484 -0.166596 0.154125 -0.312543 0.13333 -0.118982 0.229249 -0.0341664 0.134409 -0.0976633 0.011875 -0.00929681 0.215512 -0.0816728 0.0932934 -0.124248 0.0890996 -0.0832415 0.131547 -0.134795 0.131556 -0.0519064 0.313782 -0.112983 0.0427671 -0.0212585 0.0337995 -0.0224925 0.061121 -0.0324113 0.0600333 -0.0740652 0.084802 -0.0410985 0.0720745 -0.155721 0.112471 -0.0619403 0.15304 -0.193544 0.114029 -0.0113748 0.121271 -0.184696 0.0146149
197.642 133.01 0.0374944 0 0.0374944 -1 -0.156849 0.045192 -0.0663151 0.102747 -0.106514 0.204743 -0.104547 0.0413604 -0.109673 0.112042 -0.176642 0.0184219 -0.135682 0.0478731 -0.0951177 0.0675076 -0.173872 0.0932918 -0.17434 0.118249 -0.149749 0.179711 -0.096912 0.067923 -0.126163 0.25245 -0.144056 0.113384 -0.233761 0.102975 -0.112779 0.189163 -0.2041 0.0147594 -0.0434767 0.0913178 -0.12224 0.128741 -0.101847 0.114652 -0.0884318 0.155515 -0.155001 0.107781 -0.104143 0.0993286 -0.145105 0.0929142 -0.098111 0.00290657 -0.0766744 0.0636754 -0.0857088 0.166107 -0.0944988 0.136043 -0.133476 0.121943 -0.161273 0.193503 -0.0228879 0.064287 -0.087145 0.0866225
213.825 129.324 0.021291 0 0.021291 1 -0.0641559 0.081214 -0.207536 0.0451275 -0.101108 0.130656 -0.149515 0.0572406 -0.0253014 0.0707269 -0.0216285 0.0751453 -0.00423838 0.0147436 -0.00370851 0.01918 -0.110091 0.070102 -0.10097 0.194886 -0.162696 0.181528 -0.193949 0.190427 -0.0177632 0.129037 -0.140386 0.0519639 -0.00392667 0.0192468 -0.051856 0.0446926 -0.135841 0.0969616 -0.157954 0.163246 -0.194161 0.133676 -0.203195 0.141975 -0.0312096 0.282678 -0.11002 0.133351 -0.0272528 0.0238734 -0.0322576 0.0958064 -0.125511 0.16277 -0.133046 0.14155 -0.208603 0.119647 -0.0675749 0.126427 -0.105562 0.236376 -0.155831 0.170375 -0.0778964 0.0886174 -0.150771 0.0425563
21.4898 134.893 0.0195698 0 0.0195698 -1 -0.121353 0.018158 -0.00758634 0.0620036 -0.146135 0.138204 -0.153497 0.123196 -0.0586986 0.10409 -0.140133 0.247247 -0.0255854 0.0589894 -0.0293568 0.278021 -0.105688 0.0195294 -0.0208149 0.0129721 -0.199083 0.226307 -0.0570246 0.196554 -0.0307035 0.222975 -0.109639 0.3124 -0.0300971 0.0899661 -0.0665066 0.126159 -0.0456883 0.05003 -0.033766 0.0127621 -0.167222 0.38183 -0.112827 0.0837089 -0.0246142 0.163469 -0.0490307 0.107318 -0.0138234 0.0277318 -0.0103017 0.0721705 -0.00210498 0.0226626 -0.0147101 0.000413078 -0.0474394 0.298713 -0.0830646 0.0193107 -0.0307584 0.178599 -0.066395 0.0136816 -0.0097412 0.0286764 -0.0723613 0.00366637
66.2974 136.128 0.0202046 0 0.0202046 -1 -0.0920934 0.0932961 -0.0695109 0.109871 -0.101752 0.172968 -0.0569924 0.126466 -0.0999065 0.288649 -0.15663 0.0778634 -0.0248892 0.0386115 -0.0205968 0.00274256 -0.104988 0.103934 -0.0765108 0.0309909 -0.114309 0.342275 -0.0615523 0.0560702 -0.257587 0.322173 -0.0332828 0.106212 -0.0396921 0.0971032 -0.0101282 0.0137341 -0.140784 0.0709861 -0.0589613 0.0424975 -0.0647233 0.411658 -0.0319115 0.0564421 -0.153421 0.197862 -0.0158748 0.0824645 -0.0212123 0.0633471 -0.00914089 0.0191112 -0.101307 0.0741693 -0.064163 0.0446921 -0.0262792 0.305159 -0.0557389 0.026669 -0.0510693 0.095337 -0.0544894 0.0348436 -0.006232 0.0436628 -0.0151387 0.0112824
100.807 136.122 0.0341394 0 0.0341394 -1 -0.0320163 0.142139 -0.106943 0.0563751 -0.115914 0.0488943 -0.194915 0.051925 -0.12456 0.106381 -0.0772228 0.10276 -0.0296068 0.24329 -0.00345785 0.0918911 -0.0639432 0.0704952 -0.143793 0.0547248 -0.0692305 0.190321 -0.1325 0.0650373 -0.139082 0.257399 -0.0480356 0.0818135 -0.019352 0.200951 -0.00216498 0.0563821 -0.202645 0.123234 -0.064425 0.162929 -0.0796219 0.159002 -0.0542241 0.0906326 -0.14519 0.378619 -0.105367 0.0452941 -0.00653065 0.146196 -0.011673 0.0242732 -0.0814 0.136361 -0.0717614 0.0368838 -0.0790764 0.115098 -0.0266184 0.117096 -0.199128 0.265094 -0.0695964 0.148051 -0.00919207 0.164416 -0.0525534 0.0049524
152.792 134.059 0.0401385 0 0.0401385 1 -0.120984 0.0988833 -0.081131 0.0413896 -0.128098 0.0722108 -0.094221 0.0418265 -0.0820249 0.127221 -0.0615701 0.0606903 -0.0112786 0.258228 -0.0332466 0.0661608 -0.252521 0.10892 -0.0320937 0.109397 -0.176877 0.104755 -0.0570274 0.0672259 -0.0835327 0.207394 -0.0412825 0.121838 -0.0603683 0.323774 -0.0839558 0.0422528 -0.317996 0.0843766 -0.0362465 0.0692195 -0.228252 0.134842 -0.0598731 0.0622986 -0.101204 0.286105 -0.0507689 0.0639671 -0.0933226 0.211442 -0.0603499 0.0991831 -0.18772 0.0525958 -0.0946664 0.064602 -0.12806 0.0629945 -0.0573698 0.0608014 -0.0223779 0.224627 -0.068852 0.0442217 -0.0138578 0.0901088 -0.0254467 0.0836
71.2716 138.343 0.0197234 0 0.0197234 -1 -0.0831444 0.08535 -0.0647394 0.115102 -0.102069 0.191107 -0.0839083 0.0803841 -0.0407648 0.255123 -0.141595 0.0355347 -0.0166721 0.0119342 -0.0129742 0.00273501 -0.113493 0.129173 -0.0960831 0.0485128 -0.140853 0.286298 -0.0506814 0.111992 -0.234207 0.372621 -0.0786381 0.1158 -0.0426264 0.0795115 -0.0193206 0.00956302 -0.117928 0.0779476 -0.0530304 0.0427101 -0.09195 0.393578 -0.0328326 0.0696795 -0.188408 0.257 -0.0151133 0.0780205 -0.0361371 0.0610668 -0.00527494 0.0167517 -0.0970389 0.0931537 -0.0645067 0.0305996 -0.0338876 0.294653 -0.0350018 0.037916 -0.0597576 0.100148 -0.0236729 0.0531054 -0.0106613 0.0300251 -0.00872653 0.0168818
80.9842 139.642 0.0359466 0 0.0359466 -1 -0.0308358 0.0216259 -0.0190758 0.0120301 -0.227766 0.107938 -0.127512 0.0273378 -0.103842 0.171116 -0.0662221 0.070136 -0.200834 0.00874267 -0.14938 0.0141967 -0.157696 0.0079085 -0.0393595 0.0192826 -0.285517 0.31343 -0.115686 0.074019 -0.289462 0.144425 -0.160363 0.0541913 -0.134717 0.0351213 -0.0665039 0.0721182 -0.134866 0.0041225 -0.00505612 0.0318386 -0.336305 0.183776 -0.121927 0.0686613 -0.132727 0.101117 -0.159619 0.0284833 -0.11307 0.0720331 -0.0337175 0.0669985 -0.10067 0.00573921 -0.0289787 0.00392777 -0.258818 0.0977862 -0.0478092 0.0764621 -0.105132 0.0549426 -0.0627933 0.0382825 -0.0896414 0.145054 -0.0913292 0.0378761
137.493 137.348 0.0360921 0 0.0360921 1 -0.102176 0.0719018 -0.207137 0.0241652 -0.202054 0.0193113 -0.36008 0.0138 -0.119374 0.110595 -0.182174 0.0912555 -0.0480962 0.0644893 -0.0849597 0.134673 -0.143774 0.0733475 -0.220292 0.0280142 -0.111903 0.126307 -0.124843 0.0618875 -0.0209453 0.325163 -0.0346474 0.119221 -0.0628965 0.0641633 -0.0277258 0.140638 -0.108547 0.074488 -0.0477215 0.0550312 -0.082048 0.151252 -0.0451856 0.0847617 -0.0440532 0.372834 -0.092023 0.0637444 -0.0834587 0.0858585 -0.0284668 0.0583256 -0.129816 0.070911 -0.0332443 0.0428383 -0.0874994 0.206536 -0.0362604 0.0539501 -0.0978644 0.216018 -0.0657592 0.0633519 -0.0140755 0.120209 -0.0654112 0.0143599
203.904 139.801 0.024766 0 0.024766 1 -0.0936834 0.0748629 -0.0861868 0.0798306 -0.126348 0.115662 -0.178603 0.130354 -0.111831 0.144257 -0.126494 0.075747 -0.00170038 0.0527045 -0.0343846 0.0159684 -0.181591 0.155646 -0.126065 0.131895 -0.165261 0.073527 -0.135682 0.108243 -0.0482865 0.230191 -0.072814 0.170468 -0.0379232 0.0533683 -0.034506 0.117148 -0.187139 0.0460388 -0.0497852 0.147701 -0.196355 0.192253 -0.0695561 0.153154 -0.111949 0.28876 -0.0968332 0.111957 -0.0333238 0.0407363 -0.0486548 0.0282073 -0.225794 0.013469 -0.00591876 0.0254608 -0.145699 0.259901 -0.0506644 0.0474383 -0.236152 0.160317 -0.072368 0.111605 -0.0927332 0.118913 -0.124055 0.0189929
89.6945 141.101 0.0314599 0 0.0314599 1 -0.050039 0.0494583 -0.106397 0.035945 -0.062501 0.160779 -0.0684925 0.0538903 -0.0800094 0.25459 -0.0231257 0.0698965 -0.00429195 0.049966 -0.000890266 0.0185642 -0.149104 0.0978285 -0.0397821 0.131393 -0.107015 0.168061 -0.0826935 0.0652769 -0.0714539 0.407137 -0.0650072 0.0536257 -0.00728356 0.0178847 -0.00468936 0.00873827 -0.0749456 0.108238 -0.0674353 0.03983 -0.162924 0.197835 -0.0286664 0.201759 -0.163075 0.39699 -0.109399 0.0799435 -0.00971321 0.0533172 -0.0199509 0.00442237 -0.0285751 0.15566 -0.0516887 0.0726501 -0.185387 0.203133 -0.0457675 0.0953629 -0.171516 0.290292 -0.0351656 0.107781 -0.0192765 0.0445869 -0.0146124 0.0137024
194.517 141.441 0.0344884 0 0.0344884 1 -0.123929 0.0445254 -0.0484429 0.108889 -0.150389 0.15162 -0.0914297 0.0987354 -0.00609054 0.215328 -0.0933029 0.00153196 -0.161535 0.0222089 -0.0356719 0.0136116 -0.10631 0.175549 -0.182131 0.0947799 -0.289654 0.123054 -0.10477 0.0809446 -0.0591188 0.273483 -0.143305 0.0163838 -0.172907 0.048036 -0.184855 0.050519 -0.169242 0.0384257 -0.0510082 0.132552 -0.190345 0.130186 -0.138908 0.09881 -0.0908927 0.221487 -0.10497 0.0849696 -0.20828 0.150353 -0.118268 0.170062 -0.10152 0.00587158 -0.0806839 0.0229039 -0.128965 0.0914812 -0.0880037 0.0896142 -0.07868 0.109351 -0.100593 0.123618 -0.0798265 0.0978014 -0.117821 0.064968
214.652 141.824 0.0167533 0 0.0167533 -1 -0.11691 0.0698584 -0.102515 0.106509 -0.105568 0.151847 -0.114997 0.114402 -0.0096576 0.0808673 -0.0345645 0.0565508 -0.00641289 0.0150578 -0.0022883 0.0413906 -0.177567 0.083121 -0.136158 0.120291 -0.106947 0.219614 -0.148479 0.163057 -0.0300982 0.121826 -0.0628892 0.135302 -0.0156683 0.0196281 -0.0371161 0.0249291 -0.242001 0.102262 -0.0676965 0.122272 -0.138777 0.322162 -0.0917589 0.178451 -0.0741107 0.108762 -0.0987609 0.0734806 -0.0806649 0.041105 -0.0805121 0.101209 -0.251175 0.139286 -0.0349893 0.0474151 -0.244042 0.246414 -0.0974942 0.110797 -0.164585 0.173393 -0.198133 0.0357624 -0.0505743 0.11533 -0.114188 0.0425902
78.9541 147.601 0.0389354 0 0.0389354 1 -0.0508435 0.0700707 -0.0275798 0.0528817 -0.099951 0.290211 -0.0814464 0.0433639 -0.00382824 0.134308 -0.0272473 0.0113435 -0.00889142 0.00199749 -0.00319007 0.00353055 -0.0590226 0.153275 -0.0211794 0.106333 -0.294157 0.270302 -0.0716902 0.182481 -0.0250874 0.296681 -0.0960759 0.0135883 -0.0161291 0.0024201 -0.00723499 0.00162864 -0.0612055 0.295693 -0.031682 0.108627 -0.37882 0.212589 -0.051529 0.0895354 -0.0383588 0.302773 -0.015272 0.0908148 -0.0397912 0.0038308 -0.0235763 0.00200124 -0.0747497 0.132509 -0.0251602 0.0685207 -0.1849 0.199911 -0.0343416 0.0791984 -0.0166436 0.103275 -0.0053295 0.0433337 -0.0407333 0.00687351 -0.0134942 0.00961011
121.927 145.888 0.035532 0 0.035532 1 -0.098111 0.0273453 -0.037864 0.114902 -0.0828618 0.122843 -0.0343454 0.0691682 -0.0201935 0.370922 -0.0167483 0.0489152 -0.0513716 0.0169315 -0.0248609 0.0973061 -0.151326 0.0048284 -0.0217738 0.178753 -0.188758 0.106187 -0.0192885 0.122123 -0.0217495 0.446229 -0.0298493 0.0283894 -0.00894701 0.0165298 -0.00420095 0.00647557 -0.131662 0.0372172 -0.130726 0.0394506 -0.202795 0.120593 -0.0855426 0.112746 -0.0461931 0.424083 -0.0242541 0.0583255 -0.00547366 0.0144093 -0.00174722 0.00753594 -0.122758 0.0579561 -0.124691 0.0248128 -0.092879 0.165451 -0.0456044 0.0588412 -0.0598994 0.305017 -0.0388325 0.0193788 -0.00357187 0.0118074 -0.00253279 0.00433739
143.794 146.805 0.0463185 0 0.0463185 1 -0.0310667 0.0654018 -0.117441 0.0549231 -0.0598716 0.040781 -0.136365 0.10902 -0.0455681 0.081022 -0.174259 0.0952792 -0.00700374 0.156728 -0.151236 0.0310054 -0.110891 0.0373933 -0.0527887 0.125468 -0.0447697 0.0795198 -0.120125 0.0747601 -0.0468292 0.193709 -0.0852252 0.144536 -0.0776319 0.203997 -0.0694047 0.334349 -0.13742 0.0321665 -0.0640681 0.119543 -0.118275 0.10057 -0.0503813 0.0816173 -0.0466626 0.399561 -0.0330919 0.0855983 -0.0648177 0.22565 -0.0166753 0.105334 -0.134844 0.000894512 -0.0108534 0.191284 -0.166529 0.0370596 -0.0116015 0.132487 -0.028458 0.349771 -0.00867425 0.0580415 -0.013417 0.125326 -0.00421177 0.021448
198.89 148.005 0.0334986 0 0.0334986 -1 -0.179548 0.117828 -0.100859 0.096741 -0.133703 0.0693715 -0.093116 0.083727 -0.0511324 0.173778 -0.066422 0.113106 -0.0291225 0.0568122 -0.0228324 0.10913 -0.15062 0.0521533 -0.0698696 0.153644 -0.18447 0.139568 -0.0894101 0.122765 -0.111861 0.276776 -0.0928064 0.140056 -0.00738994 0.0748324 -0.0413873 0.0115857 -0.251572 0.00811416 -0.00924672 0.0347358 -0.163611 0.287643 -0.0423397 0.0545498 -0.272492 0.181176 -0.065037 0.157213 -0.0921278 0.17511 -0.135522 0.035505 -0.179016 0.00155923 -0.00119384 0.0338414 -0.166141 0.176633 -0.066795 0.050491 -0.10582 0.1595 -0.0826894 0.0593055 -0.182133 0.0771547 -0.093427 0.080987
268.021 145.573 0.0375709 0 0.0375709 1 -0.133048 0.00145835 -0.16513 0.028137 -0.016241 0.163074 -0.0328717 0.00562518 -0.011364 0.325 -0.0215234 0.0213952 -0.0619523 0.0312031 -0.0295246 0.082725 -0.0483926 0.0206884 -0.0449995 0.0197431 -0.0382289 0.194647 -0.0240793 0.0555054 -0.00586235 0.449269 -0.0390097 0.0100662 -0.00855056 0.0207189 -0.0086531 0.0147154 -0.0436065 0.122106 -0.0351449 0.0850401 -0.117416 0.211772 -0.0260271 0.158198 -0.0274844 0.429875 -0.0282365 0.0376471 -0.00353667 0.0197729 -0.00698027 0.00548247 -0.162262 0.0781365 -0.0421458 0.150292 -0.126303 0.213752 -0.0942982 0.0306816 -0.0460898 0.349769 -0.0582849 0.00978265 -0.00255669 0.01996 -0.00868763 0.00235739
65.9585 150.133 0.0437017 0 0.0437017 -1 -0.181088 0.15441 -0.0742183 0.199495 -0.0802091 0.361041 -0.19085 0.0409324 -0.0246971 0.0407724 -0.0130011 0.00444298 -0.0460156 0.00538214 -0.021438 0.00185625 -0.255326 0.195553 -0.0217404 0.0873111 -0.229488 0.451734 -0.0454307 0.105664 -0.0357696 0.0949111 -0.00818401 0.0102614 -0.0622357 0.0170243 -0.00539756 0.021595 -0.169119 0.179242 -0.0121464 0.0438276 -0.214986 0.352607 -0.0302229 0.0771989 -0.0271489 0.080305 -0.00727566 0.0112664 -0.0428468 0.0216864 -0.000850345 0.0131236 -0.081484 0.102572 -0.0143432 0.0298124 -0.100379 0.183439 -0.00766972 0.0752567 -0.0123918 0.0431418 -0.0174849 0.0113855 -0.0200433 0.018104 -0.000646419 0.0234893
93.1698 149.579 0.0186979 0 0.0186979 -1 -0.0622321 0.0964069 -0.15045 0.0380453 -0.110189 0.187669 -0.0707067 0.114915 -0.022865 0.224826 -0.00257307 0.101253 -0.00884762 0.00561213 -0.00292454 0.00540051 -0.109087 0.136636 -0.0688372 0.105877 -0.116879 0.391661 -0.0871844 0.0747934 -0.0100697 0.142152 -0.00624172 0.0389484 -0.0155207 0.00274821 -0.00612092 0.00240468 -0.0962753 0.164265 -0.0526921 0.122374 -0.232996 0.411933 -0.0782916 0.153858 -0.0163898 0.154579 -0.037721 0.0135545 -0.0337888 0.000924798 -0.0279424 0.00108946 -0.0814288 0.233761 -0.0412052 0.126067 -0.220338 0.283785 -0.0457779 0.129703 -0.039588 0.0937893 -0.0303063 0.0357034 -0.0872334 0.0115516 -0.0635022 0.0102743
137.704 150.244 0.0367427 0 0.0367427 1 -0.0330589 0.036607 -0.104152 0.0623233 -0.0395452 0.0490606 -0.099858 0.102282 -0.0332413 0.183227 -0.127536 0.186289 -0.0265867 0.0673271 -0.144982 0.158172 -0.075911 0.037285 -0.0556283 0.0877029 -0.0561619 0.144304 -0.0898872 0.0719024 -0.0443167 0.400455 -0.0466413 0.14862 -0.10254 0.0326782 -0.0931954 0.24257 -0.120943 0.0248399 -0.0336468 0.195355 -0.102126 0.146051 -0.0341861 0.0977365 -0.0189826 0.444069 -0.034533 0.0339481 -0.0183897 0.0183956 -0.00622576 0.0404763 -0.0962561 0.00515015 -0.0281797 0.0984803 -0.177855 0.0564078 -0.0259602 0.0993144 -0.0236359 0.36372 -0.0490449 0.0245226 -0.00586834 0.0174621 -0.00310685 0.00459965
188.279 149.626 0.0374068 0 0.0374068 1 -0.100395 0.0954983 -0.032331 0.0703658 -0.211027 0.126912 -0.0306309 0.0705424 -0.00464496 0.246179 -0.0433124 0.0036332 -0.0418173 0.0461805 -0.00500756 0.0076474 -0.115879 0.230402 -0.0951108 0.0326099 -0.324838 0.118359 -0.0296915 0.0470831 -0.0182542 0.342378 -0.0235876 0.0191173 -0.0778194 0.0606123 -0.0244751 0.00276216 -0.190795 0.186625 -0.122312 0.0474859 -0.242096 0.164315 -0.130504 0.0450043 -0.0142566 0.303779 -0.0685537 0.0481937 -0.147726 0.0346077 -0.156567 0.00838521 -0.151427 0.044301 -0.0879341 0.0527175 -0.0520355 0.136668 -0.0713394 0.111784 -0.0740047 0.129394 -0.149801 0.128432 -0.107565 0.0434873 -0.143348 0.0627859
157.945 154.342 0.0357462 0 0.0357462 1 -0.119609 0.0729096 -0.0555537 0.0272234 -0.100298 0.179981 -0.0400038 0.0375186 -0.0326144 0.309335 -0.0111671 0.058581 -0.131439 0.0118411 -0.000654 0.030512 -0.0736994 0.0953925 -0.0433921 0.0535763 -0.13975 0.188438 -0.0635248 0.0422098 -0.0250712 0.418897 -0.0588428 0.0151527 -0.115343 0.0139357 -0.00430556 0.0298238 -0.0670329 0.101857 -0.0270292 0.290308 -0.197036 0.162566 -0.0477428 0.212522 -0.00747124 0.336899 -0.0494455 0.0957918 -0.0502307 0.0399891 -0.0243602 0.0131277 -0.111066 0.0480911 -0.053747 0.144818 -0.279461 0.165642 -0.057453 0.171914 -0.00660009 0.122879 -0.0174429 0.0403205 -0.0099527 0.0200418 -0.0312712 0.000960235
226.355 153.171 0.0198251 0 0.0198251 -1 -0.0688504 0.138329 -0.0775103 0.138804 -0.0187043 0.146492 -0.281072 0.256696 -0.131328 0.0484765 -0.256418 0.293818 -0.161675 0.117881 -0.109459 0.119786 -0.0856795 0.13757 -0.0594423 0.284231 -0.103265 0.227177 -0.0760954 0.178886 -0.10022 0.029331 -0.0822427 0.133733 -0.23846 0.0587289 -0.0805149 0.170127 -0.0685967 0.168379 -0.0783115 0.0358914 -0.19264 0.152579 -0.108642 0.0485422 -0.0753759 0.058463 -0.108964 0.063932 -0.048793 0.0236196 -0.0293153 0.0990541 -0.0545738 0.12054 -0.115401 0.0571434 -0.0392274 0.0680371 -0.0453835 0.0748985 -0.00758662 0.0159882 -0.0104883 0.0204136 -0.034413 0.00263433 -0.0214749 0.00675416
230.548 153.745 0.0403902 0 0.0403902 -1 -0.0763756 0.0852319 -0.0946932 0.332548 -0.0871184 0.280382 -0.128068 0.178733 -0.0238349 0.0384884 -0.00750823 0.153943 -0.12767 0.00314226 -0.0174125 0.190246 -0.133777 0.0218748 -0.0185655 0.0778417 -0.261872 0.356582 -0.0704613 0.0877223 -0.0679081 0.0656038 -0.125273 0.01024 -0.137123 0.0116118 -0.214635 0.0547693 -0.137296 0.0157789 -0.115525 0.0103549 -0.265038 0.246496 -0.159229 0.078623 -0.0814532 0.0870667 -0.147254 0.0860274 -0.0358356 0.0356938 -0.0469922 0.11444 -0.07973 0.0581794 -0.143963 0.0987878 -0.0326893 0.0977653 -0.0387018 0.132357 -0.00812642 0.0233379 -0.00876544 0.0355751 -0.00694794 0.00359864 -0.0114057 0.00566911
14.2809 158.552 0.0417568 0 0.0417568 -1 -0.0552623 0.146706 -0.0682349 0.00988418 -0.150081 0.353633 -0.0676017 0.0344095 -0.00431404 0.144613 -0.044661 0.0076471 -0.00533282 0.0126337 -0.00466373 0.0196472 -0.023857 0.127012 -0.0695016 0.00148607 -0.0825001 0.448291 -0.0682746 0.0382788 -0.0259345 0.167929 -0.0414258 0.0241431 -0.00226391 0.0516042 -0.0426102 0.00194781 -0.0147394 0.0281211 -0.0115214 0.00963559 -0.0275077 0.522232 -0.037909 0.0333541 -0.12804 0.117292 -0.0417143 0.0349049 -0.0498674 0.0756905 -0.166519 0.0136528 -0.0113688 0.00474175 -4.90226e-006 0.0095766 -0.030613 0.365852 -0.0136861 0.0454325 -0.0875547 0.0925978 -0.00342187 0.0589015 -0.120092 0.0123557 -0.0251199 0.0628489
150.619 157.706 0.0355878 0 0.0355878 1 -0.0240039 0.0392392 -0.0078169 0.0291356 -0.05388 0.00392864 -0.0452623 0.00499119 -0.100867 0.0573007 -0.0745413 0.0225875 -0.123169 0.196903 -0.0931658 0.0820714 -0.145919 0.0106114 -0.110369 0.007808 -0.157923 0.0500593 -0.29155 0.0209772 -0.131507 0.31224 -0.180772 0.15319 -0.125697 0.189924 -0.069369 0.185043 -0.229396 0.0326244 -0.217429 0.0447335 -0.100893 0.110895 -0.112023 0.0956151 -0.0305633 0.295122 -0.262217 0.0768278 -0.011397 0.160368 -0.187002 0.0499483 -0.0809319 0.0507398 -0.0951452 0.0608815 -0.0682753 0.048441 -0.0878468 0.0574373 -0.0231228 0.0567234 -0.11421 0.0883357 -0.0095607 0.140147 -0.190461 0.0325447
214.553 159.31 0.0206161 0 0.0206161 -1 -0.165539 0.0648273 -0.114121 0.102785 -0.088102 0.172017 -0.0650874 0.179909 -0.0678492 0.108722 -0.0167467 0.163106 -0.0200954 0.0420909 -0.0186545 0.0211597 -0.181956 0.263774 -0.0357604 0.102126 -0.236749 0.296517 -0.0376639 0.0589768 -0.0578098 0.0675303 -0.070499 0.0417014 -0.0731159 0.0289316 -0.0720391 0.0590871 -0.144633 0.241257 -0.116186 0.0207358 -0.278788 0.236412 -0.156828 0.00575735 -0.072234 0.184282 -0.161575 0.0932069 -0.0509091 0.0285347 -0.0638535 0.135746 -0.0479313 0.055931 -0.126144 0.015514 -0.0666663 0.125085 -0.119563 0.0871428 -0.0705874 0.228709 -0.130644 0.0943403 -0.0612939 0.0346268 -0.167909 0.0262969
28.5885 163.754 0.040935 0 0.040935 -1 -0.020446 0.221066 -0.00599682 0.446249 -0.0313453 0.167447 -0.0449146 0.388058 -0.0100701 0.139201 -0.0116181 0.193092 -0.0491264 0.0262 -0.00699849 0.0270266 -0.143386 0.0471618 -0.108915 0.112054 -0.0996941 0.191117 -0.18871 0.0448988 -0.00336509 0.12281 -0.0104443 0.0678403 -0.0432914 0.00830077 -0.0024442 0.0320224 -0.221011 0.0160761 -0.188161 0.0033236 -0.0522197 0.346122 -0.0859571 0.0170757 -0.00263489 0.148465 -0.0378764 0.00877512 -0.0322289 0.0112127 -0.0272236 0.00948918 -0.0909203 0.0307155 -0.0768567 0.0073068 -0.00907789 0.26277 -0.031382 0.00452205 -0.018349 0.137562 -0.0782259 0.00167442 -0.0360633 0.0320537 -0.0416934 0.00463413
153.871 165.608 0.0407707 0 0.0407707 -1 -0.0769088 0.081011 -0.0517087 0.0403463 -0.0454168 0.328569 -0.165589 0.0235098 -0.017485 0.105026 -0.0708565 0.0124353 -0.0821439 0.00202457 -0.00411916 0.066291 -0.0858909 0.103115 -0.040689 0.172583 -0.0942187 0.305041 -0.0608572 0.15047 -0.00091854 0.189172 -0.0802787 0.03673 -0.0295926 0.0126492 -0.0411647 0.0084835 -0.130107 0.139284 -0.0353844 0.305557 -0.279541 0.206967 -0.0990516 0.281354 -0.0143642 0.124313 -0.0609182 0.0231917 -0.00791231 0.00613007 -0.0289815 4.97184e-006 -0.140649 0.0250566 -0.0305929 0.0448305 -0.241576 0.195782 -0.144734 0.186774 -0.121649 0.118689 -0.101333 0.12459 -0.00607881 0.0205721 -0.0258466 0.00471179
225.161 168.345 0.0395037 0 0.0395037 -1 -0.129234 0.218801 -0.0241243 0.0107787 -0.0154626 0.0449404 -0.0635661 0.00270099 -0.0667592 0.00596124 -0.103517 0.0435491 -0.0536167 0.0328321 -0.0806989 0.0432077 -0.1962 0.250569 -0.0868729 0.00248204 -0.135977 0.169471 -0.200784 0.0818805 -0.0268439 0.066518 -0.138682 0.223426 -0.0685627 0.0262489 -0.0542341 0.166304 -0.0992889 0.139468 -0.13311 0.00909342 -0.0975844 0.348408 -0.122754 0.0288163 -0.0298228 0.100905 -0.0774658 0.0211893 -0.0516779 0.0123235 -0.0887935 0.0157111 -0.0206461 0.150396 -0.0261966 0.184887 -0.161384 0.206506 -0.0966615 0.265577 -0.131214 0.0974144 -0.254574 0.0739579 -0.0927588 0.0688848 -0.200705 0.078402
261.766 168.385 0.0379173 0 0.0379173 -1 -0.132431 0.0358691 -0.199272 0.00057147 -0.0947497 0.128841 -0.330371 0.00247215 -0.265415 0.0409766 -0.293589 0.0338854 -0.154509 0.149909 -0.137694 0.0931035 -0.303084 0.0361993 -0.20963 0.00137433 -0.0722023 0.213821 -0.184301 0.045503 -0.110905 0.139028 -0.132868 0.188672 -0.0197286 0.122588 -0.0533454 0.195456 -0.0968291 0.0106156 -0.0912011 0.00701818 -0.00630881 0.284853 -0.0249796 0.0117681 -0.059168 0.100462 -0.0235768 0.0797811 -0.0423907 0.0850465 -0.102048 0.053231 -0.0151769 0.0102126 -0.0103958 0.00980409 -0.00401191 0.23473 -0.0126886 0.00585568 -0.00470049 0.0752166 -0.00576804 0.00967713 -0.0339836 0.00828663 -0.0112045 0.047637
23.9385 169.769 0.0325481 0 0.0325481 1 -0.106728 0.0318956 -0.00926503 0.119529 -0.0205804 0.144727 -0.0451031 0.0319703 -0.00342172 0.199868 -0.0244529 0.00824689 -0.157809 0.00753061 -0.0502173 0.000694019 -0.124144 0.0155435 -0.00761526 0.170732 -0.120152 0.102762 -0.0227424 0.157654 -0.0332008 0.257566 -0.0568461 0.0175092 -0.36867 0.0200639 -0.14245 0.000126422 -0.030589 0.01729 -0.00377632 0.072867 -0.166843 0.0314896 -0.0028812 0.183958 -0.165685 0.160607 -0.0588366 0.0806199 -0.456665 0.0439574 -0.161253 0.00303931 -0.0076088 0.0171275 -0.0281109 0.00588437 -0.0607077 0.00412206 -0.0104931 0.0194224 -0.271996 0.0359109 -0.102036 0.0242456 -0.297 0.0383424 -0.0755464 0.0437101
283.538 173.12 0.0215504 0 0.0215504 -1 -0.0402114 0.0439039 -0.0448267 0.0183928 -0.00349587 0.102872 -0.0394199 0.0360872 -0.000461078 0.0508021 -0.00122906 0.0255587 0 1.44018e-006 0 4.97062e-007 -0.0663495 0.0244481 -0.0194189 0.0647219 -0.00455698 0.462825 -0.055321 0.137728 -0.00917189 0.240477 -0.0202828 0.0970502 -0.00222111 0.000882682 -0.000955759 0.00158307 -0.185511 0.00760197 -0.0267862 0.202141 -0.041369 0.441092 -0.114799 0.184582 -0.00721894 0.295129 -0.0904532 0.056066 -0.0288815 0.00351007 -0.0228721 0.00414481 -0.118008 0.0813791 -0.0891539 0.0954123 -0.0248707 0.300077 -0.0226107 0.295314 -0.0225808 0.104231 -0.0168165 0.0763322 -0.0890226 0.000958023 -0.0545567 0.00586906
240.665 175.676 0.0392556 0 0.0392556 -1 -0.196777 0.0377975 -0.160669 0.0645745 -0.170327 0.149098 -0.179198 0.0988096 -0.0232277 0.0662444 -0.0335511 0.210031 -0.0811304 0.0729935 -0.0458382 0.107273 -0.261576 0.0491208 -0.236005 0.153944 -0.120022 0.258856 -0.10875 0.105384 -0.00512938 0.111497 -0.0333476 0.0311387 -0.146887 0.058546 -0.0222516 0.0250612 -0.20377 0.0285128 -0.192732 0.286455 -0.127774 0.255961 -0.128545 0.108983 -0.0359283 0.109202 -0.093448 0.0181527 -0.116401 0.0419926 -0.0873663 0.0327702 -0.215258 0.000561065 -0.0452406 0.104931 -0.16129 0.132905 -0.0736967 0.106157 -0.0389111 0.0744649 -0.10201 0.0725084 -0.0133986 0.0360763 -0.0241885 0.0564096
258.331 174.672 0.0570057 0 0.0570057 1 -0.0726043 0.000959073 -0.00026552 0.147956 -0.0728931 0.00675432 -0.00362146 0.169901 -0.0270538 0.106462 -0.0488253 0.12969 -0.000923049 0.218241 -0.0963356 0.125662 -0.0383544 0.00271969 -0.05342 0.0291733 -0.108471 0.0168253 -0.131543 0.131688 -0.0736348 0.20284 -0.11301 0.231439 -0.00421439 0.216563 -0.0597772 0.204234 -0.0339273 0.0531283 -0.0695071 0.135449 -0.208613 0.0658698 -0.116299 0.148597 -0.0780088 0.37962 -0.132095 0.0711354 -0.00231774 0.12991 -0.0522186 0.0378317 -0.0188851 0.010448 -0.00233743 0.0318041 -0.24642 0.0357714 -0.0651409 0.0619452 -0.0646173 0.21145 -0.173049 0.162232 -0.0312599 0.130758 -0.262198 0.0987141
137.853 180.813 0.0393876 0 0.0393876 -1 -0.0164725 0.00373644 -0.00398489 0.00767442 -0.0503456 0.21805 -0.0341255 0.00749933 -0.0467102 0.0717801 -0.0229428 0.0374546 -0.0831502 0.00661897 -0.0104297 0.0527762 -0.0643678 0.00423122 -0.0151622 0.0102588 -0.134338 0.351377 -0.0599731 0.0372479 -0.122046 0.129826 -0.0942448 0.0214321 -0.0367885 0.0715762 -0.023624 0.0508005 -0.13626 0.0629632 -0.0657743 0.0138586 -0.290023 0.422122 -0.144837 0.111383 -0.119666 0.27946 -0.127555 0.108629 -0.0103436 0.0467694 -0.0071564 0.0334383 -0.124361 0.207159 -0.163799 0.0632227 -0.164418 0.28749 -0.0673099 0.204734 -0.0253715 0.143915 -0.0139423 0.117528 -0.0051801 0.00351379 -0.00503498 0.00852529
222.025 180.16 0.0475838 0 0.0475838 1 -0.0795327 0.0272058 -0.166123 0.00282475 -0.097231 0.187578 -0.0777646 0.0130023 -0.0800172 0.124281 -0.105409 0.0806206 -0.0239019 0.0339853 -0.0704126 0.10806 -0.0176674 0.0180396 -0.0475167 0.0269532 -0.0428855 0.170534 -0.0859421 0.0669471 -0.0330318 0.263799 -0.0502119 0.0624389 -0.00751994 0.0193786 -0.016407 0.0271483 -0.0173381 0.183163 -0.0248807 0.230898 -0.184891 0.143137 -0.0191313 0.389736 -0.12817 0.174456 -0.170465 0.0805718 -0.0431181 0.0647068 -0.19832 0.0180659 -0.00774021 0.286171 -0.0316568 0.106738 -0.181494 0.0580454 -0.0520329 0.105056 -0.217716 0.0462822 -0.0715808 0.259831 -0.0997881 0.090583 -0.0748929 0.136087
228.907 180.02 0.0433085 0 0.0433085 -1 -0.0568898 0.0485387 -0.0535695 0.17004 -0.31346 0.0179897 -0.0751779 0.204608 -0.0936423 0.0541348 -0.0303739 0.0959841 -0.0019822 0.0741708 -0.079518 0.120548 -0.173692 0.0569269 -0.192486 0.0617854 -0.250259 0.1076 -0.272894 0.10495 -0.065239 0.0804727 -0.0500315 0.27362 -0.0560184 0.0839706 -0.0883041 0.171191 -0.269931 0.039102 -0.199643 0.108665 -0.104225 0.238705 -0.0950647 0.092653 -0.00497427 0.101217 -0.0294924 0.0709022 -0.124006 0.0430756 -0.0143514 0.0590659 -0.148286 0.036257 -0.170914 0.156069 -0.0706655 0.200815 -0.079297 0.0669115 -0.00576626 0.0701148 -0.027086 0.0139223 -0.0962017 0.0266762 -0.0379443 0.0104267
249.236 180.521 0.021613 0 0.021613 1 -0.0364574 0.000684845 -0.0210041 0.0475153 -0.108416 0.00857997 -0.0370553 0.152938 -0.0333322 0.218671 -0.0488277 0.180809 -0.0050443 0.13771 -0.0291659 0.0555987 -0.0304946 0.0479812 -0.0456507 0.0835229 -0.168354 0.0632543 -0.0882218 0.101039 -0.0431825 0.365411 -0.120365 0.122067 -0.023333 0.0543759 -0.0652097 0.035742 -0.0465259 0.0748561 -0.0364639 0.0361233 -0.24366 0.0746199 -0.0981774 0.0676462 -0.0897563 0.273004 -0.208058 0.228177 -0.0973083 0.0823518 -0.277202 0.0939037 -0.056606 0.0637151 -0.151975 0.0250543 -0.11337 0.16533 -0.0908645 0.175332 -0.0565079 0.183126 -0.0798471 0.201433 -0.178823 0.0202629 -0.0522061 0.132808
59.4129 184.663 0.0188124 0 0.0188124 -1 -0.146963 0.0232821 -0.100266 0.0126913 -0.023602 0.237382 -0.0426001 0.0078284 -0.0241982 0.0941509 -0.0651407 0.00442359 -0.0565477 0.0301705 -0.0228364 0.0170725 -0.212464 0.105352 -0.138923 0.0149727 -0.033909 0.344418 -0.01895 0.0349243 -0.0829381 0.127051 -0.0980967 0.0130463 -0.028497 0.0909881 -0.0475025 0.0101056 -0.255833 0.208097 -0.0643567 0.060444 -0.0583611 0.377906 -0.0262874 0.0159806 -0.223038 0.181957 -0.114058 0.0210506 -0.00630021 0.161387 -0.0406935 0.0212347 -0.267897 0.148142 -0.0330031 0.0831156 -0.0472325 0.277679 -0.0940467 0.0110933 -0.157351 0.121069 -0.0521277 0.0343827 -0.0103138 0.161003 -0.0326373 0.014415
144.221 182.992 0.0684414 0 0.0684414 1 -0.00326528 0.00501957 -0.00230249 0.0069966 -0.0601032 0.0688844 -0.0201856 0.00773899 -0.0358395 0.219842 -0.0425559 0.00527349 -0.0285226 0.0111855 -0.0147716 0.0116753 -0.00876177 0.0029516 -0.00222875 0.0127449 -0.138371 0.0858784 -0.0338053 0.00848885 -0.0869718 0.365097 -0.0442687 0.013681 -0.112506 0.0437356 -0.0580432 0.00906788 -0.0217436 0.000350523 -0.00364156 0.00803146 -0.214153 0.153009 -0.0416181 0.0284825 -0.202588 0.393268 -0.112271 0.0630309 -0.143812 0.142899 -0.111719 0.0372768 -0.0457968 0.00151166 -0.0324448 0.00127076 -0.215193 0.2488 -0.0858051 0.0567728 -0.324747 0.288259 -0.144556 0.106155 -0.052384 0.226761 -0.0490265 0.102301
230.738 188.011 0.0379212 0 0.0379212 1 -0.13078 0.0551362 -0.0469881 0.0951087 -0.0442693 0.161211 -0.209722 0.160945 -0.0352112 0.12595 -0.160037 0.239569 -0.0423909 0.0390438 -0.039327 0.183852 -0.129217 0.0103377 -0.00888292 0.0869315 -0.153237 0.169694 -0.107601 0.118994 -0.036465 0.27394 -0.1533 0.115636 -0.0334607 0.0116567 -0.133028 0.0816487 -0.0629728 0.010305 -0.0737577 0.0272982 -0.179577 0.145535 -0.139961 0.124514 -0.0453533 0.285792 -0.0983905 0.154114 -0.0496512 0.0149016 -0.161641 0.107259 -0.0828075 0.0209794 -0.125008 0.0735295 -0.0932216 0.0793044 -0.144564 0.0443993 -0.0653691 0.159538 -0.290862 0.0142878 -0.103098 0.0360125 -0.204196 0.00863862
104.301 195.858 0.0391769 0 0.0391769 -1 -0.0428138 0.101582 -0.130426 0.0540369 -0.0433618 0.0923859 -0.120659 0.0184717 -0.0659987 0.178679 -0.0252052 0.0979473 -0.00544875 0.0741515 -0.00123746 0.0353917 -0.222348 0.086075 -0.0502838 0.309247 -0.185504 0.327336 -0.0847365 0.129343 -0.0176055 0.184088 -0.018161 0.0772329 -0.0101717 0.0495715 -0.00527564 0.0138318 -0.251315 0.0211504 -0.134996 0.0635267 -0.275662 0.325375 -0.160544 0.125632 -0.00442527 0.202184 -0.035444 0.0479393 -0.0104465 0.0341494 -0.00181926 0.013345 -0.223952 0.0860619 -0.154001 0.070994 -0.0325861 0.189732 -0.0350333 0.178507 -0.00344075 0.106824 -0.00968968 0.0432052 -0.00359588 0.0169903 -0.0128609 0.00655871
236.129 194.429 0.0380129 0 0.0380129 -1 -0.0448854 0.123055 -0.159725 0.0477777 -0.0511979 0.0633101 -0.283255 0.143295 -0.0796118 0.0377482 -0.194844 0.214955 -0.0918054 0.0165812 -0.0599368 0.147206 -0.137396 0.0766652 -0.0715513 0.114962 -0.0355113 0.224342 -0.227864 0.193002 -0.0181199 0.0905951 -0.10423 0.230362 -0.115806 0.0102606 -0.0434231 0.157214 -0.149895 0.0152344 -0.0404413 0.0981425 -0.0825116 0.306094 -0.081576 0.132244 -0.0222178 0.0667001 -0.127846 0.127199 -0.0589025 0.00608782 -0.104462 0.114135 -0.0887926 0.0325924 -0.125337 0.0365259 -0.040686 0.253906 -0.134277 0.105019 -0.0792749 0.0410242 -0.184107 0.066363 -0.00752892 0.0416121 -0.169092 0.0630189
72.53 198.799 0.0304581 0 0.0304581 -1 -0.198599 0.0827261 -0.0447171 0.0259791 -0.00552154 0.275804 -0.0114577 0.0618685 -0.0729262 0.106841 -0.0365828 0.029908 -0.0741879 0.102699 -0.0700716 0.00360927 -0.26602 0.166702 -0.0127669 0.0383195 -0.0163015 0.340116 -0.0139937 0.0753363 -0.183023 0.0698459 -0.0653443 0.0213691 -0.108324 0.221909 -0.049971 0.0246443 -0.290921 0.180553 -0.0397409 0.0576816 -0.0165696 0.286307 -0.0824429 0.0151373 -0.132989 0.0376991 -0.0656632 0.0113204 -0.0846441 0.240388 -0.0153962 0.0372727 -0.225735 0.0904954 -0.0685813 0.0735263 -0.0600617 0.201826 -0.123488 0.0318475 -0.0669464 0.0831246 -0.157971 0.0310653 -0.0395937 0.174885 -0.0165467 0.0268597
87.7087 199.99 0.0209334 0 0.0209334 -1 -0.217851 0.112416 -0.029063 0.0270324 -0.0252955 0.243669 -0.0237978 0.0800916 -0.139762 0.0833476 -0.0785802 0.0202793 -0.0268082 0.133115 -0.0218606 0.0301801 -0.262134 0.176165 -0.0404002 0.0387358 -0.0274529 0.211448 -0.0841901 0.0142331 -0.130264 0.137973 -0.0554535 0.0422895 -0.00786845 0.154747 -0.00197408 0.0424623 -0.137755 0.116909 -0.0943123 0.242552 -0.131912 0.161985 -0.202842 0.214944 -0.0647216 0.276074 -0.0923733 0.0801966 -0.00244592 0.0947156 -0.00665891 0.0184335 -0.0307602 0.046693 -0.00675188 0.147659 -0.229317 0.0611757 -0.0567215 0.211498 -0.158042 0.282291 -0.108617 0.0928525 -0.00234173 0.0741667 -0.0094729 0.00997941
214.167 200.178 0.0305534 0 0.0305534 1 -0.0299728 0.0253515 -0.0829015 0.0151147 -0.031545 0.0865308 -0.0473234 0.0688723 -0.0886599 0.199972 -0.0683055 0.242606 -0.111154 0.0616526 -0.119124 0.151486 -0.0794965 0.0271403 -0.0249699 0.072223 -0.0329084 0.232934 -0.117161 0.104476 -0.0910448 0.323886 -0.121237 0.152713 -0.145697 0.104113 -0.0264482 0.164627 -0.11994 0.0133754 -0.00894902 0.146856 -0.0576094 0.177243 -0.0250858 0.165904 -0.108781 0.354734 -0.0330096 0.0967613 -0.129094 0.131006 -0.0576536 0.00588839 -0.0695674 0.0652244 -0.0971588 0.0992689 -0.106009 0.238087 -0.0412041 0.138789 -0.140797 0.141364 -0.0399002 0.0673594 -0.180451 0.0530523 -0.15578 0.00246175
236.353 197.821 0.019191 0 0.019191 -1 -0.0242883 0.17102 -0.116943 0.0414653 -0.0819189 0.0356806 -0.19674 0.0505259 -0.173478 0.0152141 -0.153423 0.0846327 -0.0434045 0.0627962 -0.0533808 0.0346556 -0.129271 0.091857 -0.0964074 0.10439 -0.0342775 0.181359 -0.222977 0.190224 -0.10846 0.0417138 -0.080111 0.261478 -0.1792 0.0352188 -0.0597579 0.113416 -0.131455 0.023765 -0.0537027 0.0763544 -0.0729022 0.293675 -0.109889 0.145621 -0.0581451 0.0446286 -0.165558 0.164425 -0.110429 0.0154348 -0.060137 0.234318 -0.0922023 0.0239099 -0.113815 0.0403276 -0.0677671 0.174726 -0.222962 0.0427529 -0.0770093 0.0660718 -0.280905 0.0324144 -0.010353 0.0798299 -0.198512 0.0509982
112.013 201.195 0.036942 0 0.036942 1 -0.0886234 0.0824172 -0.112924 0.162748 -0.0953682 0.193706 -0.138379 0.105218 -0.0168483 0.167953 -0.023919 0.0298835 -0.00925518 0.0390843 -0.00373536 0.00325331 -0.0853884 0.0547299 -0.0123384 0.20517 -0.400462 0.191123 -0.133148 0.216752 -0.0333508 0.290665 -0.112016 0.0344542 -0.00778871 0.056323 -0.00364432 0.00640378 -0.120565 0.0175075 -0.0514759 0.00933526 -0.353131 0.176897 -0.155722 0.113092 -0.0148587 0.252714 -0.0195834 0.106935 -0.0112033 0.0494551 -0.031332 0.0127144 -0.18385 0.0180637 -0.0697316 0.00544403 -0.135764 0.211281 -0.0546267 0.0751272 -0.00163749 0.111508 -0.0158149 0.0602083 -0.0242118 0.0137975 -0.0253757 0.0473121
174.569 202.184 0.022554 0 0.022554 1 -0.195051 0.120657 -0.145648 0.140608 -0.209941 0.159032 -0.0883916 0.153601 -0.0187273 0.190152 -0.0586827 0.0552671 -0.0207532 0.0294224 -0.0918679 0.0295591 -0.250583 0.103011 -0.176781 0.0905452 -0.168087 0.111659 -0.170492 0.124644 -0.0655053 0.276889 -0.0603721 0.0196816 -0.00259607 0.0230918 -0.00217396 0.0207098 -0.189293 0.0943651 -0.158571 0.162865 -0.101696 0.0869549 -0.130593 0.164036 -0.0505794 0.222247 -0.146809 0.0551378 -3.12708e-005 0.0805213 -0.0704184 0.0145767 -0.0951677 0.0405047 -0.155795 0.0565779 -0.0770878 0.00562836 -0.229443 0.0142387 -0.0493578 0.088838 -0.20521 0.0250194 -0.00639397 0.137038 -0.225979 0.0382884
94.0872 205.472 0.0366094 0 0.0366094 1 -0.0770852 0.00934248 -0.0130529 0.0424614 -0.3004 0.0613216 -0.0726884 0.103873 -0.0555176 0.077296 -0.131809 0.18506 -0.0215139 0.0496844 -0.0584349 0.192214 -0.0890784 0.0133979 -0.0270028 0.0321117 -0.367679 0.0963293 -0.115894 0.140823 -0.0186282 0.171088 -0.060371 0.10595 -0.00176111 0.0529629 -0.0157147 0.0777733 -0.113349 0.0993897 -0.319993 0.0651392 -0.270205 0.135103 -0.239165 0.229899 -0.0304992 0.145789 -0.0670797 0.127931 -0.0135434 0.0219742 -0.0940882 0.0429765 -0.0625991 0.0637626 -0.0568109 0.198505 -0.0141936 0.103049 -0.0258207 0.196973 -0.0170687 0.0107455 -0.0236861 0.159746 -0.0194275 0.00861905 -0.0301864 0.15135
129.316 207.471 0.0197546 0 0.0197546 -1 -0.0377853 0.0324048 -0.0115861 0.123525 -0.292997 0.122505 -0.10175 0.152799 -0.0377447 0.237515 -0.0641842 0.0476521 -0.00461905 0.0292972 -0.0146951 0.00392165 -0.0904402 0.00851988 -0.0380024 0.00824233 -0.314583 0.183488 -0.112832 0.070805 -0.0152469 0.204403 -0.024668 0.101644 -0.0512349 0.0200117 -0.0852369 0.0609074 -0.240217 0.0220901 -0.136733 0.00839512 -0.193621 0.243346 -0.203877 0.0335449 -0.0430183 0.200815 -0.159359 0.0417213 -0.101972 0.0143738 -0.160516 0.0569505 -0.27769 0.0407617 -0.127643 0.0390018 -0.104982 0.151765 -0.146107 0.116145 -0.0383652 0.19325 -0.150646 0.0209165 -0.0137608 0.0235579 -0.0391893 0.0123109
144.258 206.42 0.0376638 0 0.0376638 -1 -0.191442 0.0593574 -0.290173 0.0422557 -0.0706801 0.228134 -0.108109 0.117168 -0.00171547 0.131461 -0.0240937 0.11812 -0.021251 0.0309737 -0.0171105 0.056119 -0.0653196 0.139685 -0.210662 0.123432 -0.00544191 0.308076 -0.205295 0.149662 -0.0114892 0.179387 -0.141678 0.122816 -0.03116 0.0125517 -0.117155 0.0402496 -0.186606 0.1021 -0.0620131 0.163722 -0.0140664 0.370353 -0.112045 0.112799 -0.0306268 0.0485785 -0.177014 0.0497418 -0.0313695 0.00664904 -0.158884 0.0664103 -0.210227 0.136173 -0.0480317 0.0859152 -0.0627334 0.170469 -0.0805955 0.0461064 -0.00200399 0.0770075 -0.0371477 0.00473078 -0.00129128 0.0101674 -0.00197079 0.00902987
183.318 205.735 0.0364533 0 0.0364533 -1 -0.0857275 0.132516 -0.0631603 0.0910716 -0.117819 0.117034 -0.193369 0.10087 -0.0114092 0.123219 -0.184985 0.0172558 -0.0301271 0.0102757 -0.131403 0.000365887 -0.139799 0.169406 -0.0627117 0.0597849 -0.225605 0.114317 -0.127337 0.139041 -0.0982064 0.114798 -0.0847976 0.132013 -0.142193 0.00416634 -0.167653 0.0218465 -0.230506 0.0685116 -0.127886 0.22469 -0.162129 0.269594 -0.08899 0.0875252 -0.169956 0.047276 -0.0607811 0.0273526 -0.177311 0.0125992 -0.083514 0.0185485 -0.259106 0.0342954 -0.0315513 0.127421 -0.193965 0.217301 -0.0507027 0.102736 -0.229093 0.0154197 -0.0691907 0.0267607 -0.0849611 0.0358063 -0.0404811 0.0495802
16.4142 211.062 0.0210942 0 0.0210942 -1 0 5.39568e-005 -5.36652e-006 0 -1.08903e-005 0.0991162 -0.00137382 0.0285014 -0.065178 0.0924646 -0.0198551 0.0643949 -0.205837 0.00808413 -0.0826562 0.0088111 -0.00127601 0.00678925 -0.00312447 0.000573228 -0.00378149 0.432917 -0.0250969 0.0261386 -0.141198 0.104418 -0.0335442 0.0175184 -0.267026 0.00239807 -0.041414 0.0491559 -0.0083698 0.0259491 -0.00650018 0.00580758 -0.0218567 0.521046 -0.0478511 0.0398073 -0.078521 0.094944 -0.0282852 0.0250784 -0.329489 0.00164137 -0.0303005 0.0781908 -0.0103609 0.0428057 -0.00619773 0.00756463 -0.0258714 0.409503 -0.0354832 0.0338427 -0.021598 0.0817013 -0.00783692 0.0194431 -0.181299 0.000331546 -0.00170053 0.0635831
87.9865 212.13 0.0420808 0 0.0420808 -1 -0.17988 0.00145314 -0.0357029 0.00428412 -0.199393 0.178607 -0.0199206 0.0275669 -0.00147877 0.193219 -0.0200901 0.0399774 -0.0472584 0.0357592 -0.0568968 0.0106949 -0.152494 0.00554129 -0.170791 0.0150127 -0.169817 0.252802 -0.0497968 0.0578772 -0.00636735 0.136205 -0.0652884 0.0211589 -0.0477645 0.0217541 -0.0506543 0.00467934 -0.060271 0.089225 -0.0842885 0.329982 -0.169374 0.119172 -0.0840032 0.324417 -0.130707 0.131063 -0.224266 0.177833 -0.0546754 0.159938 -0.105192 0.0437453 -0.0192573 0.0309502 -0.00643458 0.068873 -0.0792711 0.0289722 -0.00605717 0.163167 -0.249232 0.0699451 -0.0220846 0.229282 -0.120596 0.216396 -0.0466826 0.0583781
171.502 212.46 0.016755 0 0.016755 -1 -0.019215 0.0792875 -0.014523 0.0970639 -0.0554013 0.146401 -0.0456399 0.116824 -0.0768697 0.279072 -0.0937223 0.0811476 -0.110678 0.0778789 -0.0428133 0.0298838 -0.0723423 0.0438777 -0.0182297 0.190709 -0.111385 0.117108 -0.105417 0.101632 -0.101063 0.289015 -0.11057 0.108663 -0.248213 0.150107 -0.146796 0.0257986 -0.0796923 0.000701219 -0.00585909 0.053225 -0.191969 0.0870148 -0.043374 0.131134 -0.160228 0.298556 -0.134944 0.039874 -0.273026 0.169505 -0.126493 0.0630144 -0.0094215 0.0242545 -0.0302538 0.0636968 -0.16798 0.0192758 -0.017555 0.117419 -0.168337 0.0961775 -0.121512 0.0880046 -0.058885 0.194903 -0.105197 0.12726
16.1575 214.287 0.0398743 0 0.0398743 -1 -0.000769235 0.00382546 -0.00358215 7.96158e-006 -0.0013248 0.324009 -0.0219838 0.0278246 -0.0162044 0.118988 -0.0073495 0.0169868 -0.152207 0.00125048 -0.0344928 0.00935227 -0.0107925 0.019846 -0.00814333 0.00442142 -0.0186702 0.514852 -0.0398172 0.0305944 -0.0478275 0.139459 -0.0256982 0.00754981 -0.142747 0.00341106 -0.0222473 0.0355742 -0.0250391 0.0447569 -0.00788241 0.0108878 -0.0464229 0.545274 -0.044469 0.0427415 -0.0440401 0.120713 -0.0314771 0.00988968 -0.0723297 0.00767056 -0.00548623 0.0347083 -0.0261566 0.0494453 -0.00807479 0.00923131 -0.0538073 0.436941 -0.0381761 0.0313024 -0.0124623 0.0993748 -0.0111018 0.0107821 -0.0341304 0.00281078 -0.000865314 0.0137031
72.4392 216.791 0.0194369 0 0.0194369 1 -0.141987 0.103074 -0.11609 0.0935046 -0.0968054 0.106824 -0.288362 0.0765638 -0.13437 0.0694785 -0.266332 0.136048 -0.074875 0.00795869 -0.0767072 0.198862 -0.0688022 0.0585183 -0.0134279 0.0860684 -0.289731 0.120763 -0.0377898 0.0757367 -0.0401487 0.296479 -0.0365311 0.130252 -0.0146877 0.0282089 -0.00787771 0.163788 -0.0968838 0.0852487 -0.0347219 0.0564544 -0.323507 0.131117 -0.0733304 0.0305516 -0.0332151 0.331757 -0.0173546 0.0378107 -0.00400068 0.0519757 -0.0108522 0.0238283 -0.151266 0.0200661 -0.0672585 0.0150729 -0.183973 0.155742 -0.0636959 0.0447997 -0.00353705 0.229851 -0.00470984 0.0569258 -0.0012042 0.0454619 -0.00199004 0.0271791
95.7288 214.105 0.053571 0 0.053571 1 -0.0460588 0.00635481 -0.0273219 0.0447377 -0.146686 0.0821543 -0.175634 0.0809189 -0.0822837 0.208731 -0.138158 0.296504 -0.131877 0.0706889 -0.0642173 0.259021 -0.0744618 0.000850147 -0.0344058 0.0162665 -0.214058 0.201036 -0.114417 0.149461 -0.0126573 0.294781 -0.119845 0.113926 -0.0279243 0.0197794 -0.017996 0.0568929 -0.0371416 0.0208884 -0.233012 0.060839 -0.136504 0.217038 -0.16926 0.108856 -0.0171281 0.282116 -0.0267105 0.0776659 -0.0147356 0.0143969 -0.0189004 0.00401125 -0.0359876 0.0450913 -0.0253074 0.17703 -0.125282 0.163798 -0.0649748 0.116405 -0.024577 0.238557 -0.150937 0.0233936 -0.00438244 0.019675 -0.0112631 0.015419
185.279 215.955 0.0214657 0 0.0214657 1 -0.0249545 0.0569539 -0.0515682 0.0537671 -0.0178557 0.162097 -0.0717797 0.117836 -0.0732302 0.223629 -0.186355 0.102415 -0.114454 0.0940079 -0.0317536 0.0773971 -0.0120394 0.115695 -0.012758 0.136787 -0.105983 0.11891 -0.105463 0.106082 -0.0950834 0.35367 -0.127376 0.162264 -0.0918795 0.0833528 -0.0336134 0.0386246 -0.127268 0.0528226 -0.0599789 0.0969573 -0.100658 0.125934 -0.109176 0.143408 -0.0947434 0.313977 -0.123366 0.117715 -0.19651 0.0896227 -0.155995 0.0187662 -0.111422 0.0231167 -0.00442899 0.0619216 -0.134447 0.131319 -0.0831753 0.0582969 -0.135003 0.264206 -0.0923274 0.083285 -0.222464 0.102139 -0.115153 0.0551298
199.073 214.407 0.0196875 0 0.0196875 -1 -0.0619235 0.0457635 -0.132706 0.118178 -0.0380281 0.0422208 -0.166676 0.215221 -0.0610652 0.0330892 -0.0981099 0.231758 -0.115781 0.00392428 -0.00303846 0.199781 -0.153595 0.0590449 -0.294949 0.0221159 -0.0329832 0.138211 -0.280188 0.0725807 -0.0845406 0.290224 -0.224725 0.0945348 -0.0994328 0.0785344 -0.0206332 0.0667684 -0.0388962 0.0810112 -0.0487686 0.0458169 -0.0576281 0.214783 -0.0327283 0.0819258 -0.143868 0.262929 -0.148392 0.0565821 -0.0831426 0.159385 -0.139618 0.0234987 -0.0208413 0.0866789 -0.012406 0.102608 -0.0670763 0.0968557 -0.0578677 0.0627836 -0.0974566 0.129218 -0.0723337 0.0869629 -0.104504 0.196893 -0.0808044 0.0342277
87.8095 219.095 0.0187013 0 0.0187013 1 -0.0460965 0.030419 -0.0698184 0.0612827 -0.0764104 0.0197062 -0.0727608 0.0604066 -0.0881127 0.10284 -0.19926 0.108761 -0.0818203 0.0844413 -0.155669 0.148839 -0.0243186 0.0625909 -0.237157 0.0973389 -0.0770034 0.0425596 -0.250771 0.0917994 -0.0892475 0.335457 -0.0941123 0.154484 -0.069186 0.0622521 -0.0261637 0.152651 -0.0413786 0.0121727 -0.0287077 0.249597 -0.156121 0.0464105 -0.0596369 0.253342 -0.0933228 0.366846 -0.144593 0.0716692 -0.00449579 0.0477107 -0.030252 0.0152748 -0.0219618 0.00927833 -0.00427111 0.0340333 -0.222346 0.00458595 -0.0319477 0.0194936 -0.153334 0.206081 -0.154213 0.00490952 -0.00491001 0.13053 -0.128212 0.00131829
134.37 220.054 0.0342946 0 0.0342946 1 -0.081124 0.0887918 -0.179454 0.0348462 -0.143212 0.0885773 -0.149032 0.0477738 -0.0220299 0.346653 -0.06649 0.0257815 -0.0221453 0.0148141 -0.0282073 0.0302765 -0.163225 0.0544444 -0.0315834 0.190921 -0.160492 0.188159 -0.0308531 0.152543 -0.0542582 0.443369 -0.0179286 0.0437506 -0.0160527 0.0193023 -0.00767739 0.0186078 -0.155251 0.0871469 -0.00413521 0.149968 -0.194501 0.0783976 -0.00618694 0.190572 -0.0837216 0.36988 -0.06349 0.0596211 -0.00614407 0.0352569 -0.0087294 0.00529266 -0.0437129 0.0298182 -0.0105556 0.0449535 -0.15777 0.00558749 -0.0079337 0.0555255 -0.135733 0.260183 -0.0622503 0.0281931 -0.0103278 0.0650797 -0.0172031 0.0110276
148.611 217.223 0.0198194 0 0.0198194 1 -0.0449485 0.0241424 -0.0574974 0.0240335 -0.138613 0.0242203 -0.243434 0.0181128 -0.125838 0.128103 -0.170076 0.0829736 -0.0171865 0.0917086 -0.0218198 0.121194 -0.223671 0.0362237 -0.250255 0.0658751 -0.15994 0.107228 -0.24638 0.133217 -0.0150279 0.287789 -0.137119 0.108724 -0.0132624 0.0801378 -0.0948546 0.056654 -0.132846 0.206931 -0.0910492 0.162807 -0.274274 0.110311 -0.0485015 0.177198 -0.0328962 0.241508 -0.0762081 0.0737734 -0.0128977 0.0268078 -0.0826676 0.0244638 -0.125251 0.160363 -0.0588037 0.115425 -0.187064 0.0992421 -0.0980657 0.0893466 -0.0988153 0.130659 -0.0775017 0.0438111 -0.00081333 0.0672297 -0.0238151 0.00485306
200.066 217.606 0.0385362 0 0.0385362 -1 -0.0215459 0.0470775 -0.248286 0.0520581 -0.0109094 0.0509747 -0.256411 0.058199 -0.0418792 0.0514585 -0.149443 0.0869967 -0.0988399 0.00910107 -0.00713226 0.134488 -0.0212916 0.105825 -0.159905 0.0290333 -0.0340979 0.112579 -0.221629 0.165908 -0.105618 0.341856 -0.233853 0.10914 -0.0472616 0.114454 -0.0251979 0.0318762 -0.00720063 0.165887 -0.0199777 0.0902091 -0.0970385 0.155925 -0.0568131 0.0649392 -0.164052 0.358235 -0.12358 0.0895036 -0.0337597 0.135987 -0.0464008 0.0246178 -0.000531891 0.110831 -0.0085247 0.0573934 -0.144892 0.0605093 -0.0473953 0.0274092 -0.0888684 0.198203 -0.144991 0.0977035 -0.0340547 0.174201 -0.164524 0.0290066
240.478 220.625 0.0433308 0 0.0433308 1 -0.0146107 0.0328243 -0.014452 0.0571982 -0.0376745 0.144994 -0.177693 0.0290769 -0.00110472 0.249699 -0.300254 0.0377117 -0.0351588 0.0888329 -0.159001 0.0603982 -0.0222655 0.0280093 -0.000678155 0.0705844 -0.142312 0.0753135 -0.0111087 0.0813205 -0.00717047 0.409968 -0.0647626 0.143303 -0.0341798 0.102522 -0.071645 0.182088 -0.00777757 0.0337465 -0.000581918 0.0573237 -0.181305 0.0622893 -0.00969725 0.108462 -0.0348411 0.345369 -0.163351 0.0486471 -0.0114458 0.129733 -0.24387 0.0652286 -0.0220985 0.0139533 -0.0429213 0.0179567 -0.112648 0.025716 -0.0923248 0.0539643 -0.0411611 0.145789 -0.121438 0.1484 -0.015522 0.0936552 -0.228734 0.186076
94.7001 223.91 0.0352203 0 0.0352203 -1 -0.0310378 0.00846778 -0.0929133 0.00361283 -0.182152 0.137769 -0.108014 0.0935144 -0.030298 0.23642 -0.0716824 0.206301 -0.115117 0.029491 -0.0293419 0.20623 -0.0282668 0.0340234 -0.192064 0.167587 -0.0977215 0.286655 -0.136831 0.150033 -0.0126951 0.217517 -0.0381449 0.0866749 -0.0132482 0.0132093 -0.0172675 0.0144796 -0.121534 0.00770701 -0.00358161 0.1767 -0.192834 0.274671 -0.111876 0.0804444 -0.0153775 0.239687 -0.122315 0.0245826 -0.003066 0.0113477 -0.00489303 0.0131858 -0.133397 0.00266624 -0.0253785 0.00866212 -0.221788 0.0766891 -0.0818759 0.0113592 -0.0267528 0.338412 -0.212066 0.00223717 -0.00266904 0.0370931 -0.072407 0.00147438
142.156 222.006 0.0524799 0 0.0524799 -1 -0.0932696 0.0166376 -0.0796372 0.0417417 -0.204314 0.0455335 -0.0978764 0.0611985 -0.0304304 0.306967 -0.186081 0.0199946 -0.00821481 0.0593956 -0.0344453 0.017726 -0.104169 0.0711588 -0.213711 0.0480789 -0.156538 0.0965657 -0.135006 0.0818312 -0.0956234 0.322529 -0.102475 0.0811199 -0.00377493 0.19822 -0.0566377 0.00756268 -0.123439 0.0263581 -0.0200998 0.185677 -0.111279 0.188918 -0.0109824 0.153151 -0.18918 0.189158 -0.0442809 0.125198 -0.0213267 0.290621 -0.123765 0.0264565 -0.0511807 0.0835912 -0.00639939 0.0805996 -0.168217 0.106374 -0.000538718 0.165015 -0.111843 0.0651049 -0.00382409 0.144008 -0.104455 0.187965 -0.100645 0.0747794
188.434 224.191 0.0357541 0 0.0357541 -1 -0.0130097 0.106765 -0.0658267 0.0865686 -0.102721 0.199988 -0.173401 0.114338 -0.0452664 0.188666 -0.044505 0.0394092 -0.133962 2.10784e-005 -0.00066134 0.0787881 -0.0657593 0.110824 -0.0512711 0.0627912 -0.170739 0.308273 -0.137028 0.115497 -0.044234 0.20548 -0.0352052 0.0567353 -0.129791 0.000853359 -0.0217575 0.0125799 -0.13986 0.0573357 -0.0784913 0.0457708 -0.0890476 0.249884 -0.174724 0.153656 -0.0562235 0.258228 -0.179519 0.0302869 -0.239246 0.0158837 -0.112793 0.00955827 -0.0422941 0.111366 -0.0733158 0.0846274 -0.115573 0.0957974 -0.055647 0.0893863 -0.112374 0.287014 -0.0570832 0.0715294 -0.262133 0.0647693 -0.0779317 0.019367
204.6 223.331 0.0430089 0 0.0430089 1 -0.00835695 0.147493 -0.244178 0.0273988 -0.0394262 0.104029 -0.130074 0.0735483 -0.150588 0.00507864 -0.0088235 0.18873 -0.153425 0.000523054 -0.00321566 0.166997 -0.0214165 0.139133 -0.0709689 0.0864113 -0.0603138 0.233287 -0.329237 0.109928 -0.0575521 0.198814 -0.156738 0.0525814 -0.194727 0.00230391 -0.000718881 0.109339 -0.025175 0.103412 -0.0343032 0.106779 -0.180406 0.175214 -0.103351 0.148607 -0.0482639 0.337238 -0.0333672 0.116412 -0.131878 0.00216625 -0.006247 0.0411536 -0.108649 0.0474313 -0.103748 0.0323621 -0.0511524 0.276178 -0.127422 0.169087 -0.0275608 0.108076 -0.0306175 0.0585982 -0.075703 0.000550165 -0.0211794 0.00151324
252.177 224.332 0.0209178 0 0.0209178 -1 -0.159048 0.0452217 -0.311302 0.0268491 -0.0842224 0.210905 -0.329248 0.0373033 -0.204303 0.112556 -0.275762 0.0583088 -0.0715097 0.253839 -0.0677179 0.146371 -0.060193 0.0678646 -0.121553 0.0762142 -0.035987 0.116795 -0.173322 0.174814 -0.10051 0.217219 -0.175489 0.115921 -0.00809742 0.291983 -0.114616 0.033379 -2.5356e-005 0.1046 -0.0207513 0.0175363 -0.0210461 0.101897 -0.0218822 0.0442162 -0.127621 0.124914 -0.0425361 0.0479727 -0.00214035 0.164547 -0.155777 0.00436931 0 0.0495142 -0.00299374 0.0345033 -0.00892984 0.0735914 -0.00654262 0.0805591 -0.12615 0.0237351 -0.0268915 0.0971666 -0.052884 0.0441429 -0.135586 0.0324276
163.745 227.708 0.0194444 0 0.0194444 -1 -0.0548509 0.0564969 -0.0659691 0.0559853 -0.0718308 0.186898 -0.0951493 0.102026 -0.0832354 0.134715 -0.0954741 0.0269436 -0.160939 0.00737367 -0.116121 0.0183627 -0.115193 0.102224 -0.0517639 0.0803268 -0.130265 0.241511 -0.0992308 0.101528 -0.288042 0.175601 -0.162575 0.0738206 -0.0938167 0.0863122 -0.0733968 0.105487 -0.173106 0.023209 -0.0411143 0.0662971 -0.119388 0.242938 -0.167889 0.0365091 -0.22693 0.177201 -0.184615 0.111176 -0.0339737 0.116486 -0.124782 0.180715 -0.168106 0.00685369 -0.0523525 0.081014 -0.0990339 0.108182 -0.0926243 0.176272 -0.0297423 0.230151 -0.0515599 0.2235 -0.0153016 0.0403684 -0.0103598 0.0801912
283.636 229.542 0.0222828 0 0.0222828 1 -0.000448025 0 0 0.000289561 -0.0033316 0.00505851 -0.000975842 0.00266204 -0.000514417 0.0828647 -0.0104124 0.0188872 -0.00284646 0.0243318 -0.00384305 0.0100204 -0.136441 0 -5.6437e-005 0.110171 -0.208715 0.0399213 -0.0134169 0.162 -0.0155274 0.429978 -0.0665116 0.0848689 -0.0230869 0.105341 -0.0235894 0.0231513 -0.284251 0.000162687 -0.00275842 0.200924 -0.339257 0.010875 -0.00279057 0.264076 -0.0938628 0.336261 -0.0600947 0.118198 -0.0360563 0.116057 -0.062658 0.00783496 -0.196318 0.000418299 -0.00926253 0.067008 -0.330801 0.0183559 -0.0779235 0.0577503 -0.0964237 0.156423 -0.0428908 0.0638584 -0.0418193 0.0317545 -0.104923 0.00313116
157.015 233.869 0.0446559 0 0.0446559 -1 -0.0526255 0.0164596 -0.0276853 0.0171725 -0.308684 0.0178875 -0.141567 0.0203281 -0.0791712 0.0767452 -0.10347 0.100308 -0.0459853 0.0861651 -0.0881184 0.0449233 -0.15776 0.00658063 -0.15992 0.0202043 -0.269957 0.145105 -0.121222 0.0911102 -0.0577161 0.0954653 -0.00896753 0.234803 -0.152449 0.0836462 -0.0157767 0.123526 -0.133748 0.0646906 -0.19241 0.216585 -0.208587 0.201448 -0.126395 0.135384 -0.0677215 0.235842 -0.0492513 0.082337 -0.27082 0.0874543 -0.0333602 0.0875517 -0.0633574 0.0163262 -0.0911213 0.0329951 -0.152747 0.154995 -0.042028 0.0426016 -0.0977092 0.220561 -0.0209805 0.0450552 -0.171544 0.0743328 -0.039451 0.0313376
92.1621 240.758 0.0374081 0 0.0374081 1 -0.0545253 0.0109724 -0.0319375 0.0236539 -0.221495 0.0117934 -0.0752541 0.0411748 -0.0934199 0.303138 -0.0353775 0.145472 -0.00265359 0.0826707 -0.015219 0.0977552 -0.163676 0.00138886 -0.129701 0.00244946 -0.232507 0.0478132 -0.203342 0.00516785 -0.070947 0.511395 -0.06568 0.0616485 -0.00599348 0.032932 -0.00928433 0.0221518 -0.188335 0.000164666 -0.12743 0.00171739 -0.115456 0.104611 -0.127535 0.0255862 -0.00492983 0.479447 -0.0728428 0.0438602 -0.00221103 0.0549817 -0.0413976 0.00266021 -0.0124688 0.000128787 -0.00915214 0.000343452 -0.00336989 0.0421026 -0.00403749 0.0201472 0 0.179898 -0.031545 0.0312734 -0.00838979 0.0511044 -0.084574 0.00154698
138.501 238.558 0.0380273 0 0.0380273 -1 -0.177251 0.0871644 -0.0780822 0.119941 -0.0685367 0.32893 -0.117669 0.150712 -0.0105514 0.0426479 -0.0131623 0.0568081 -0.000476675 0.000508804 -0.00369126 0.00302172 -0.186875 0.0595252 -0.157595 0.0231165 -0.0534012 0.466521 -0.0945671 0.0336805 -0.0225374 0.0412535 -0.0560352 0.0458523 -0.00917712 0.00611783 -0.0481496 0.0255966 -0.114295 0.132138 -0.0807937 0.116037 -0.0353859 0.48874 -0.0243758 0.0881967 -0.0373166 0.0347326 -0.0344537 0.0415382 -0.0701965 0.00164057 -0.0817827 0.0659252 -0.136073 0.113083 -0.0148161 0.0972 -0.0296236 0.334777 -0.00728424 0.0548638 -0.0130847 0.00962002 -0.00508911 0.0148045 -0.0228231 0.00230804 -0.000909028 0.0472751
156.078 240.94 0.036543 0 0.036543 1 -0.216516 0.0471714 -0.0156386 0.0590693 -0.0375632 0.148144 -0.0462554 0.0574891 -0.0702037 0.0740801 -0.0523151 0.0656852 -0.00415844 0.00416025 -0.00270295 0.00551407 -0.242085 0.0763869 -0.0401288 0.109111 -0.171649 0.225117 -0.18808 0.150377 -0.161165 0.277899 -0.197393 0.200333 -0.00974155 0.042723 -0.00356992 0.0579234 -0.101361 0.142571 -0.137481 0.0418477 -0.251873 0.0767415 -0.0865181 0.102883 -0.0543812 0.379632 -0.0937328 0.0624692 -0.00967295 0.0219611 -0.0341485 0.0267103 -0.0737464 0.0768115 -0.140916 0.0347098 -0.118139 0.061966 -0.153366 0.0462536 -0.0294012 0.336038 -0.0558507 0.0348417 -0.0162089 0.0282037 -0.023171 0.0264792
164.078 237.489 0.0403455 0 0.0403455 1 -0.0479186 0.00936827 -0.0748663 0.00735504 -0.280742 0.0572571 -0.134034 0.0327876 -0.056705 0.0916269 -0.0242931 0.182129 -0.0974573 0.0501968 -0.0191714 0.113977 -0.0769051 0.0570688 -0.215806 0.17138 -0.259157 0.140473 -0.163788 0.190149 -0.0432157 0.257013 -0.0548709 0.0948849 -0.262266 0.0720422 -0.0290072 0.105053 -0.0552732 0.0284788 -0.119932 0.0702306 -0.216897 0.114933 -0.0982407 0.0610735 -0.0945075 0.329448 -0.0272606 0.0667877 -0.239666 0.0810866 -0.0521246 0.0368668 -0.0356361 0.0039977 -0.0339862 0.00465742 -0.0948847 0.167101 -0.0670338 0.0714781 -0.0407649 0.185007 -0.00535206 0.0731042 -0.161856 0.0300792 -0.027736 0.116574
182.599 239.731 0.0442647 0 0.0442647 -1 -0.205954 0.0467061 -0.105501 0.130627 -0.0843865 0.356978 -0.0865763 0.0410681 -0.264889 0.118271 -0.0306871 0.0866759 -0.121126 0.0800983 -0.0852786 0.0854811 -0.131414 0.0149491 -0.0590387 0.02159 -0.110721 0.407629 -0.0602506 0.0504348 -0.0775483 0.16045 -0.0285142 0.0993578 -0.185529 0.0270421 -0.031417 0.256624 -0.0796623 0.0367605 -0.0421178 0.0121177 -0.0452888 0.417164 -0.0481068 0.0668942 -0.00158217 0.133232 -0.0325788 0.00821139 -0.140498 0.0359514 -0.0131981 0.0344921 -0.00149328 0.0198354 -0.000655576 0.00621557 -0.00190117 0.17109 -0.0553446 0.0211885 -0.000183255 0.138517 -0.114058 0.000264689 -0.0331774 0.0439698 -0.0481868 0.0134759
282.145 238.697 0.0474487 0 0.0474487 -1 -0.0116761 0.0161656 -0.00478304 0.00618742 -0.0113816 0.165602 -0.0292899 0.045864 -0.00533657 0.161493 -0.0345443 0.0455449 -0.0112008 0.00228217 -0.00085052 0.00812639 -0.170195 0.0427715 -0.0242581 0.107306 -0.0195189 0.445639 -0.0817411 0.11001 -0.00615201 0.321902 -0.0750844 0.0849221 -0.0436966 0.0171899 -0.0078903 0.0102072 -0.246014 0.0116449 -0.000713344 0.229665 -0.0787843 0.383345 -0.0713292 0.147395 -0.00389437 0.2972 -0.0911108 0.0289599 -0.0713142 0.028491 -0.0191834 0.00678788 -0.170425 0.000701848 -0.00949434 0.0868221 -0.15669 0.216988 -0.0273268 0.0820242 -0.00278787 0.18498 -0.0654091 0.019667 -0.0415043 0.0329001 -0.0725189 0.0022116
238.34 27.3718 0.0143785 0 0.0143785 -1 -0.0182213 0.00833815 -0.0113009 0.00337891 -0.0572962 0.17155 -0.00818604 0.0031554 -0.100759 0.0140873 -0.004718 0.00567711 -0.0210961 0.0713125 -0.0041575 0.0101909 -0.0540978 0.0312643 -0.00755734 0.107745 -0.154463 0.428006 -0.0352262 0.0540048 -0.265917 0.0515183 -0.0109898 0.0269496 -0.0492888 0.159262 -0.0286721 0.0228325 -0.0500097 0.0864471 -0.00970267 0.142301 -0.136313 0.236558 -0.0961473 0.213162 -0.215613 0.0758262 -0.0948529 0.251196 -0.0820788 0.0937792 -0.0171701 0.0652752 -0.0816464 0.224782 -0.0434862 0.076548 -0.113328 0.100285 -0.10847 0.174132 -0.116237 0.127464 -0.18258 0.216062 -0.188486 0.0748566 -0.0442781 0.183645
108.222 32.3946 0.0140946 0 0.0140946 1 -0.00488641 0.0888345 -0.128682 0.0021108 -0.0270195 0.0328447 -0.060277 0.00155851 -0.0735628 0.046657 -0.080668 0.00509456 -0.0592188 0.0610637 -0.0540499 0.0857084 -0.123636 0.128099 -0.186571 0.0660586 -0.131596 0.196161 -0.412954 0.0235907 -0.0876152 0.23797 -0.228126 0.0604503 -0.110307 0.0931264 -0.118022 0.0535477 -0.0564265 0.0267246 -0.0865152 0.0107168 -0.0463053 0.187186 -0.183291 0.0655298 -0.0482839 0.369106 -0.0840201 0.0919902 -0.137289 0.120552 -0.105881 0.0710951 -0.00557579 0.00265517 -0.00553048 0.0160865 -0.00485867 0.104263 -0.0578773 0.0726475 -0.0358135 0.289015 -0.129765 0.07089 -0.131298 0.190747 -0.0747384 0.0837732
269.567 53.7331 0.0122805 0 0.0122805 1 -0.14246 0.0397484 -0.0231776 0.0361366 -0.0418256 0.156539 -0.0431059 0.0233678 -0.00431932 0.146688 -0.0435172 0.00262362 -0.00133 0.000205969 -0.00146089 0.000818626 -0.127501 0.0972163 -0.122576 0.293521 -0.182183 0.112204 -0.0372162 0.210396 -0.0227032 0.248572 -0.0338258 0.0201978 -0.00366133 0.000492674 -0.000674059 0.00188583 -0.0950062 0.117095 -0.154365 0.0878421 -0.249774 0.224123 -0.166975 0.246109 -0.128428 0.199823 -0.0364506 0.131321 -0.00611337 0.00478529 -0.00998224 0.00150185 -0.0738593 0.147404 -0.0446294 0.0472096 -0.264021 0.210398 -0.14141 0.0956322 -0.201863 0.200091 -0.206151 0.0674278 -0.0446803 0.0295783 -0.0716435 0.0335613
71.8626 65.9836 0.0119016 0 0.0119016 -1 -0.0346442 0.064033 -0.072085 0.175585 -0.0894064 0.0800539 -0.1755 0.186168 -0.0703261 0.0952108 -0.148139 0.127651 -0.0328744 0.100332 -0.0662854 0.0322549 -0.0466192 0.0598872 -0.123321 0.128715 -0.118042 0.063198 -0.105761 0.256002 -0.17692 0.245502 -0.0669218 0.198869 -0.182319 0.131365 -0.0402545 0.0874977 -0.121331 0.0721518 -0.146983 0.159547 -0.0727094 0.231851 -0.118106 0.141699 -0.230032 0.139607 -0.0855372 0.0648111 -0.196888 0.0749432 -0.112438 0.0326922 -0.0311041 0.0595019 -0.193831 0.15951 -0.0632563 0.0707548 -0.181877 0.119537 -0.0854065 0.064092 -0.0647462 0.0837639 -0.175824 0.0110537 -0.044827 0.0282436
37.1003 70.1794 0.0120331 0 0.0120331 -1 -0.144296 0.0552269 -0.0215697 0.14786 -0.127209 0.213378 -0.100473 0.108538 -0.182797 0.179775 -0.0825674 0.0933662 -0.00446637 0.136185 -0.0256026 0.0259563 -0.242216 0.093262 -0.0682516 0.0516584 -0.235598 0.29677 -0.0719534 0.0861443 -0.148431 0.251092 -0.0598161 0.145383 -0.00425943 0.0889587 -0.00941172 0.0443475 -0.240446 0.0823286 -0.0687116 0.121795 -0.180761 0.197285 -0.0822961 0.143577 -0.112021 0.242495 -0.0955891 0.0539823 -0.0050175 0.0855894 -0.0169746 0.0188414 -0.0973772 0.0897357 -0.140592 0.129065 -0.162769 0.0809923 -0.101976 0.110495 -0.00724572 0.156977 -0.0106565 0.090919 -0.0132378 0.0283366 -0.00311865 0.0137184
122.562 66.8754 0.0111958 0 0.0111958 -1 -0.0692952 0.0738662 -0.0612003 0.110095 -0.128266 0.0758703 -0.0218757 0.181864 -0.0285483 0.168369 -0.029086 0.0987239 -0.00200205 0.0230184 -0.0119689 0.0110536 -0.191067 0.129799 -0.0962919 0.0891055 -0.0994142 0.207744 -0.10068 0.0739466 -0.0850211 0.0899848 -0.0611637 0.069004 -0.00688423 0.0371006 -0.0256181 0.0102465 -0.266831 0.256242 -0.0973007 0.0584142 -0.244507 0.369111 -0.179473 0.0842157 -0.156065 0.126675 -0.166416 0.0902945 -0.043301 0.0799075 -0.0887904 0.0211814 -0.15918 0.0923314 -0.175025 0.0722555 -0.0930615 0.184712 -0.160079 0.205352 -0.0868136 0.123668 -0.074676 0.102078 -0.0733472 0.0663456 -0.0708434 0.0224744
41.2517 89.1974 0.0154764 0 0.0154764 1 -0.103592 0.0501821 -0.0421618 0.120332 -0.0785931 0.111175 -0.171106 0.112797 -0.074173 0.116923 -0.180478 0.114555 -0.0859888 0.149704 -0.0722445 0.0791417 -0.149091 0.0919035 -0.0233524 0.0822355 -0.259013 0.130556 -0.0571766 0.119699 -0.151361 0.239219 -0.113666 0.139348 -0.130467 0.170261 -0.0646919 0.046744 -0.190195 0.103425 -0.0533989 0.0177008 -0.276049 0.207595 -0.0930482 0.060304 -0.166331 0.217526 -0.0706209 0.135805 -0.0587971 0.157881 -0.0267324 0.147715 -0.163292 0.0507584 -0.0718791 0.0831962 -0.125207 0.155533 -0.0556522 0.112007 -0.138449 0.176994 -0.0796225 0.0392561 -0.0167873 0.107804 -0.0191598 0.0280679
127.91 93.8407 0.0151154 0 0.0151154 1 -0.0663949 0.0286647 -0.0692653 0.0177696 -0.0781997 0.0752125 -0.0789472 0.0590332 -0.0861741 0.0473652 -0.060671 0.128269 -0.114906 0.0554496 -0.0368235 0.147168 -0.113674 0.0581502 -0.0967006 0.150294 -0.159791 0.0984918 -0.18581 0.132455 -0.0502387 0.202006 -0.119357 0.112634 -0.159934 0.0539848 -0.0457205 0.135241 -0.0721427 0.0794732 -0.227358 0.14237 -0.245043 0.121739 -0.238315 0.158635 -0.0461865 0.281342 -0.180178 0.0517073 -0.0840025 0.108409 -0.132073 0.0843621 -0.0514064 0.0340398 -0.176361 0.149327 -0.176548 0.0625682 -0.0979598 0.205585 -0.111804 0.129171 -0.124226 0.0813169 -0.03756 0.129168 -0.169073 0.0472076
205.906 94.1036 0.0119378 0 0.0119378 1 -0.0978144 0.0542387 -0.0255178 0.0475392 -0.149442 0.0230833 -0.0392798 0.0697312 -0.0390343 0.237642 -0.0208826 0.0800429 -0.085241 0.0803223 -0.0470411 0.0342587 -0.125757 0.129549 -0.0485579 0.0256709 -0.262255 0.114224 -0.0406606 0.0724556 -0.119705 0.333674 -0.0592081 0.0821968 -0.130277 0.0929701 -0.0958033 0.0344603 -0.107893 0.210484 -0.13259 0.0373045 -0.264211 0.134667 -0.0662435 0.0491067 -0.119564 0.300732 -0.178821 0.107426 -0.143893 0.0766446 -0.162647 0.136891 -0.117789 0.13171 -0.0844186 0.116987 -0.154798 0.127212 -0.144673 0.083135 -0.0625061 0.145271 -0.0751392 0.108443 -0.0527385 0.0356207 -0.0944312 0.109645
231.751 91.8758 0.0107699 0 0.0107699 1 -0.0760924 0.0841549 -0.116103 0.0670495 -0.0653299 0.0589861 -0.141336 0.137721 -0.032786 0.0518769 -0.0698314 0.195661 -0.0172809 0.0351649 -0.0411793 0.175712 -0.0839507 0.0931079 -0.0574701 0.138198 -0.132914 0.226653 -0.123327 0.179081 -0.0625004 0.0945142 -0.16934 0.143915 -0.042495 0.0567246 -0.106543 0.0855393 -0.0993066 0.0596386 -0.0209097 0.0319624 -0.23015 0.227134 -0.0890459 0.0564754 -0.0558096 0.15862 -0.103581 0.19146 -0.0789334 0.094198 -0.0973374 0.140075 -0.0806456 0.0525609 -0.0882235 0.0216614 -0.225946 0.19899 -0.172079 0.0997878 -0.0693745 0.198773 -0.258343 0.140321 -0.11368 0.0969463 -0.1496 0.165736
83.9869 105.411 0.0153688 0 0.0153688 -1 -0.296115 0.043847 -0.0518804 0.0270447 -0.0431727 0.178699 -0.0635696 0.133968 -0.0381221 0.0781572 -0.0960289 0.152061 -0.0332226 0.0342633 -0.0733827 0.145917 -0.277607 0.066788 -0.0528106 0.0611248 -0.0633984 0.217377 -0.053917 0.0716088 -0.166468 0.0884907 -0.130451 0.0616812 -0.0500022 0.137254 -0.162766 0.0645299 -0.163818 0.0938713 -0.122351 0.0629233 -0.150817 0.241111 -0.135603 0.10314 -0.127849 0.121103 -0.116761 0.166079 -0.0661558 0.129325 -0.127902 0.226952 -0.147275 0.074158 -0.0400808 0.0942888 -0.107033 0.101389 -0.103764 0.13787 -0.0534054 0.11288 -0.191907 0.0819286 -0.051424 0.0825804 -0.173297 0.114455
180.048 106.071 0.0121429 0 0.0121429 -1 -0.103587 0.0472893 -0.0546281 0.0851035 -0.101305 0.105689 -0.102109 0.0449313 -0.0914055 0.0842862 -0.0507043 0.0513861 -0.119483 0.0158062 -0.0495495 0.042429 -0.158364 0.0531603 -0.209009 0.0496036 -0.142823 0.232701 -0.161325 0.0739193 -0.19821 0.153737 -0.111502 0.0810233 -0.168939 0.112143 -0.0747682 0.0822365 -0.082028 0.0615921 -0.132384 0.12128 -0.110678 0.243213 -0.116868 0.14742 -0.197207 0.20112 -0.139628 0.0758979 -0.13485 0.15817 -0.0724553 0.06601 -0.0729031 0.0886138 -0.049183 0.234452 -0.191419 0.104937 -0.145932 0.171149 -0.154776 0.152059 -0.150343 0.0882107 -0.0833796 0.116175 -0.0733229 0.0946667
108.838 110.412 0.0101106 0 0.0101106 1 -0.0894165 0.0518343 -0.0965363 0.108927 -0.160059 0.143779 -0.163484 0.079505 -0.0851162 0.144496 -0.109665 0.0866483 -0.0790462 0.0360911 -0.0295092 0.0887552 -0.092735 0.153793 -0.157781 0.109942 -0.262222 0.128443 -0.120561 0.121332 -0.0317813 0.26531 -0.127353 0.118886 -0.187389 0.0694692 -0.0582372 0.0519602 -0.0697307 0.0500825 -0.134828 0.0924706 -0.198034 0.103637 -0.141694 0.0988123 -0.0435662 0.219797 -0.163341 0.111149 -0.17987 0.0626067 -0.144151 0.0616789 -0.0283882 0.0633803 -0.0907596 0.130564 -0.101741 0.103773 -0.0763522 0.171741 -0.0456656 0.162479 -0.0616374 0.2216 -0.0344383 0.0802532 -0.0330561 0.229444
156.151 110.117 0.0114711 0 0.0114711 -1 -0.215089 0.0930336 -0.111607 0.00778271 -0.164532 0.0740268 -0.0477337 0.0494601 -0.0315906 0.285334 -0.0169802 0.156584 -0.147582 0.0727736 -0.058052 0.134653 -0.185866 0.0570711 -0.158792 0.0784523 -0.0879887 0.232594 -0.0660748 0.114233 -0.0464607 0.301322 -0.0680761 0.139358 -0.235725 0.0472967 -0.134256 0.0693405 -0.141192 0.118881 -0.058899 0.171281 -0.144253 0.182794 -0.0790244 0.209271 -0.0408803 0.166986 -0.150091 0.0613658 -0.180907 0.0790398 -0.126167 0.11588 -0.0850078 0.15149 -0.0817827 0.026867 -0.107012 0.0857716 -0.0288235 0.076545 -0.0542964 0.10062 -0.0338265 0.0720255 -0.0626419 0.0569862 -0.0548875 0.0737455
51.6025 113.061 0.0109412 0 0.0109412 1 -0.0597718 0.104354 -0.0854749 0.0777096 -0.166708 0.06493 -0.0528027 0.0430843 -0.0820639 0.238516 -0.0529643 0.0627674 -0.107252 0.222409 -0.0252164 0.0644373 -0.053142 0.0556952 -0.117524 0.102566 -0.201624 0.0359541 -0.127698 0.0705428 -0.0867775 0.422823 -0.0495898 0.0624401 -0.0673711 0.159216 -0.0174059 0.0606119 -0.0569437 0.0549212 -0.19866 0.131436 -0.142401 0.0992668 -0.127422 0.150112 -0.0576927 0.32619 -0.0983395 0.0620524 -0.0203141 0.158077 -0.103359 0.0221894 -0.0692263 0.0379571 -0.090336 0.135332 -0.0836997 0.0834104 -0.142743 0.142595 -0.090097 0.115078 -0.117428 0.11972 -0.0238168 0.125076 -0.176179 0.0596249
169.047 113.425 0.0122228 0 0.0122228 1 -0.0813367 0.215579 -0.0864062 0.0408278 -0.262436 0.0684687 -0.161345 0.0231628 -0.128664 0.106565 -0.0503138 0.0735802 -0.0344032 0.206725 -0.0145373 0.131389 -0.118518 0.180855 -0.136231 0.125827 -0.212966 0.0714338 -0.171413 0.118292 -0.0683511 0.267979 -0.0567247 0.140807 -0.0554833 0.202892 -0.0591189 0.104056 -0.106078 0.154432 -0.101495 0.116109 -0.191948 0.128642 -0.0534378 0.215017 -0.108904 0.210906 -0.1125 0.148242 -0.0726627 0.107374 -0.123162 0.056121 -0.103179 0.131209 -0.0717198 0.0406998 -0.0942956 0.162618 -0.0648865 0.0310477 -0.120604 0.0980321 -0.0237673 0.080794 -0.0526631 0.0682156 -0.0453778 0.0628694
21.1479 121.54 0.0122135 0 0.0122135 1 -0.11021 0.0923751 -0.0994283 0.0743161 -0.163809 0.0899437 -0.108238 0.159503 -0.0798424 0.131794 -0.0885015 0.18475 -0.0327295 0.174227 -0.0437955 0.240186 -0.143037 0.0447568 -0.0505529 0.177398 -0.160594 0.161739 -0.156386 0.177537 -0.0620218 0.298087 -0.115321 0.200023 -0.0311031 0.128057 -0.0534863 0.114876 -0.0158967 0.00249654 -0.00244471 0.0311601 -0.172685 0.0582469 -0.04618 0.158347 -0.0776954 0.343744 -0.191474 0.193159 -0.00469632 0.089729 -0.0724264 0.0613045 0 6.45946e-006 -1.83975e-005 0 -0.0156563 0.00603707 -0.0166931 0.0150081 -0.048868 0.131407 -0.1689 0.0515937 -0.028693 0.177924 -0.17252 0.0215772
133.779 120.031 0.0127408 0 0.0127408 -1 -0.0861005 0.0847028 -0.257824 0.0193841 -0.105545 0.107828 -0.267824 0.0848514 -0.124566 0.0634371 -0.157447 0.149318 -0.108308 0.0910378 -0.0993706 0.0775699 -0.100369 0.0844011 -0.0489327 0.0441627 -0.0401711 0.33853 -0.0421279 0.121469 -0.224733 0.0570386 -0.0945294 0.172616 -0.146594 0.105773 -0.0899226 0.110583 -0.0975503 0.140727 -0.0377136 0.048089 -0.0433711 0.275052 -0.0740207 0.107065 -0.20648 0.0595937 -0.120447 0.0796085 -0.172963 0.10569 -0.109466 0.125759 -0.0562773 0.101781 -0.0570615 0.1034 -0.0473631 0.147103 -0.131685 0.0563329 -0.110618 0.067691 -0.102946 0.0768061 -0.098552 0.131073 -0.0554454 0.126332
69.3752 123.814 0.0138634 0 0.0138634 1 -0.105074 0.0472235 -0.0487118 0.126448 -0.114558 0.115331 -0.0873752 0.136173 -0.0933351 0.222291 -0.0921548 0.0962361 -0.0311551 0.173133 -0.0857943 0.0213002 -0.121489 0.098833 -0.0513182 0.0501807 -0.154872 0.132469 -0.0898321 0.0455017 -0.154002 0.347896 -0.0520926 0.10259 -0.131609 0.259661 -0.032749 0.0646872 -0.100618 0.0382992 -0.088016 0.0781137 -0.178818 0.128375 -0.0981377 0.0588345 -0.0929764 0.403971 -0.030757 0.0749011 -0.0719488 0.138134 -0.0131456 0.0555908 -0.0856591 0.0366004 -0.149727 0.0666079 -0.116998 0.138215 -0.0680373 0.0896003 -0.0327374 0.283114 -0.0848922 0.030904 -0.0206723 0.0753992 -0.0444026 0.0207812
100.326 126.284 0.0133192 0 0.0133192 1 -0.0927454 0.102086 -0.0897774 0.0615678 -0.0295662 0.144453 -0.176803 0.0257107 -0.147439 0.0575974 -0.121371 0.0760105 -0.106635 0.143358 -0.0185451 0.115998 -0.149779 0.0525733 -0.075812 0.14824 -0.119947 0.155967 -0.141483 0.0954885 -0.103843 0.171027 -0.172432 0.0837821 -0.0543331 0.2628 -0.0200279 0.156865 -0.13436 0.0989888 -0.0865822 0.0546797 -0.192881 0.16632 -0.0860316 0.117312 -0.115919 0.273951 -0.0758051 0.131578 -0.0189642 0.209755 -0.0182113 0.0556518 -0.102083 0.0175022 -0.0965575 0.0465157 -0.055317 0.192418 -0.0709255 0.109903 -0.203526 0.267502 -0.0511392 0.159125 -0.0310967 0.151463 -0.0242426 0.0328847
56.1375 130.182 0.0147016 0 0.0147016 -1 -0.143687 0.0730541 -0.0541666 0.0448533 -0.0686563 0.18988 -0.0659629 0.069911 -0.192455 0.297045 -0.0570174 0.111742 -0.036607 0.104764 -0.0250717 0.0123615 -0.155442 0.0249945 -0.0630905 0.0550457 -0.0830033 0.364785 -0.0567611 0.0600715 -0.187972 0.282824 -0.014025 0.0947631 -0.0352894 0.0935359 -0.00704872 0.0276397 -0.165859 0.0394049 -0.131243 0.0672757 -0.0560243 0.412276 -0.0595334 0.0517725 -0.0643192 0.174574 -0.0699297 0.0530524 -0.0111661 0.0562258 -0.0178542 0.021396 -0.0762441 0.0744526 -0.0613681 0.135751 -0.0878107 0.20581 -0.0859965 0.0623246 -0.0415703 0.209454 -0.155061 0.023263 -0.0208998 0.0463939 -0.0819242 0.0122907
55.3295 150.555 0.0120034 0 0.0120034 -1 -0.0708307 0.175342 -0.0731712 0.100511 -0.0755511 0.309559 -0.143667 0.0602669 -0.104691 0.0259047 -0.0323267 0.0138879 -0.114944 0.0752223 -0.0211051 0.0567643 -0.0961582 0.324383 -0.0629566 0.0569522 -0.179519 0.360285 -0.035638 0.109854 -0.0847935 0.0647304 -0.00912135 0.0455457 -0.135233 0.0319303 -0.0399378 0.0494503 -0.0676185 0.399299 -0.0639589 0.0357762 -0.0674955 0.200293 -0.0529374 0.070325 -0.046136 0.0531105 -0.0198897 0.0378655 -0.203348 0.00845468 -0.0475017 0.0346834 -0.0427153 0.210905 -0.0773244 0.0480925 -0.0293955 0.20562 -0.173354 0.0174211 -0.0548894 0.0508414 -0.131699 0.012116 -0.0910222 0.0333493 -0.114821 0.0800236
60.1437 152.333 0.011902 0 0.011902 -1 -0.0665834 0.189705 -0.0957352 0.0796084 -0.0408952 0.271602 -0.148013 0.035895 -0.101569 0.0135202 -0.0330299 0.00623742 -0.130209 0.0724158 -0.0270667 0.042555 -0.105189 0.287586 -0.067297 0.0821625 -0.185204 0.397921 -0.0636481 0.115815 -0.106365 0.0641665 -0.0179542 0.0416457 -0.128979 0.0575604 -0.0335469 0.0696626 -0.0802562 0.398395 -0.0513194 0.0416451 -0.100588 0.237868 -0.028096 0.0875414 -0.0536751 0.0516759 -0.0112923 0.0454928 -0.192169 0.00671289 -0.0508557 0.0279099 -0.0367988 0.259368 -0.0699694 0.0407982 -0.0290458 0.177937 -0.125109 0.0219006 -0.0474905 0.0475033 -0.0629983 0.0144288 -0.125946 0.0298189 -0.0565249 0.0726129
65.2378 154.012 0.0118426 0 0.0118426 -1 -0.0581683 0.198235 -0.102813 0.055957 -0.0222276 0.241868 -0.122015 0.0204084 -0.0787604 0.00570417 -0.027375 0.00317163 -0.14528 0.0486638 -0.0365697 0.0268499 -0.100639 0.246302 -0.0685536 0.107798 -0.171938 0.423899 -0.10336 0.111087 -0.122203 0.0589782 -0.0339834 0.0295426 -0.132927 0.0807802 -0.0286135 0.0828661 -0.0891216 0.380948 -0.0455611 0.0518966 -0.135949 0.28215 -0.017172 0.0982932 -0.0677824 0.0533308 -0.00632487 0.0467123 -0.166167 0.0147589 -0.0557529 0.0309539 -0.0341735 0.295614 -0.0590338 0.0340352 -0.0299363 0.148421 -0.0819823 0.0335634 -0.0494573 0.0387257 -0.0310683 0.0212268 -0.153144 0.0175151 -0.0427947 0.0521576
155.701 157.008 0.0141013 0 0.0141013 1 -0.185425 0.0362401 -0.0754952 0.0172785 -0.101485 0.136726 -0.04196 0.0385742 -0.073509 0.220253 -0.0198949 0.137144 -0.195737 0.0880005 -0.0251232 0.0780537 -0.17249 0.0295286 -0.0952375 0.0687396 -0.0838764 0.186481 -0.0386294 0.0942093 -0.0764988 0.346966 -0.0480926 0.0446587 -0.277517 0.0570854 -0.0308419 0.103083 -0.0528315 0.0871987 -0.0269615 0.363793 -0.220027 0.127268 -0.0500618 0.323386 -0.0397318 0.215788 -0.0418703 0.0772599 -0.164489 0.0119723 -0.0246619 0.0635746 -0.0506956 0.00582942 -0.0113649 0.0286146 -0.187511 0.0825672 -0.0480651 0.111183 -0.0626153 0.0651978 -0.0321315 0.0488649 -0.0679462 0.00341368 -0.0427917 0.00640378
259.371 158.152 0.0108377 0 0.0108377 -1 -0.0876827 0.00827554 -0.0882216 0.0244177 -0.168104 0.0448135 -0.325962 0.0338441 -0.207683 0.10724 -0.23789 0.120591 -0.110623 0.0930017 -0.18081 0.128879 -0.275517 0.00460905 -0.320457 0.00133801 -0.149572 0.246775 -0.240001 0.0372187 -0.0464767 0.155035 -0.107064 0.152601 -0.0787948 0.06106 -0.0887987 0.122003 -0.0934625 0.0191992 -0.069626 0.0241149 -0.0173575 0.312467 -0.0314017 0.0439956 -0.0237758 0.110785 -0.0238507 0.0443719 -0.0265638 0.0534281 -0.0646009 0.0549559 -0.114168 0.0292414 -0.00994816 0.115024 -0.048531 0.208849 -0.0518156 0.046485 -0.0109207 0.0950099 -0.056208 0.010188 -0.0361578 0.0105686 -0.0457901 0.0150761
198.658 169.828 0.0122399 0 0.0122399 -1 -0.263288 0.0465047 -0.0727682 0.0782279 -0.0435817 0.0766207 -0.161199 0.030385 -0.0196844 0.18176 -0.0947892 0.0446601 -0.00740971 0.0483351 -0.00502138 0.036381 -0.257687 0.0569235 -0.191959 0.118335 -0.101663 0.137435 -0.0415584 0.168466 -0.113351 0.291098 -0.0908064 0.131373 -0.0518102 0.150895 -0.0443785 0.0203476 -0.124309 0.061012 -0.0438803 0.144483 -0.168872 0.215214 -0.0630278 0.182596 -0.275895 0.238848 -0.0940147 0.0956782 -0.0988163 0.228882 -0.0585226 0.00841178 -0.0251429 0.0494042 -0.0616453 0.0522204 -0.124911 0.0509778 -0.0710984 0.0646157 -0.156236 0.1283 -0.117314 0.0591517 -0.0906237 0.116917 -0.117175 0.0426417
233.684 186.604 0.0136132 0 0.0136132 1 -0.0374759 0.070906 -0.0302347 0.12104 -0.0429413 0.227866 -0.188184 0.0511675 -0.153014 0.0239906 -0.2067 0.0832579 -0.120729 0.0428667 -0.0776234 0.0794376 -0.0733796 0.0694603 -0.0221499 0.0692941 -0.170603 0.146279 -0.119942 0.141914 -0.039763 0.210379 -0.143881 0.198564 -0.200799 0.0191931 -0.0625061 0.215314 -0.0690507 0.0782238 -0.0505449 0.0496272 -0.179161 0.105748 -0.156142 0.0827272 -0.0885569 0.260766 -0.257995 0.121149 -0.0617281 0.0560954 -0.250558 0.143748 -0.0782507 0.0202464 -0.101479 0.0716769 -0.143694 0.031975 -0.118434 0.119193 -0.069863 0.0809766 -0.178411 0.0268793 -0.0284023 0.118098 -0.122655 0.0529446
103.356 190.449 0.011768 0 0.011768 -1 -0.119926 0.253122 -0.0333816 0.0424918 -0.122229 0.152995 -0.0773295 0.0368433 -0.0169892 0.182844 -0.0157213 0.0499972 -0.140538 0.0336547 -0.0124745 0.0742971 -0.122205 0.178311 -0.124456 0.202613 -0.0761341 0.274866 -0.131676 0.10038 -0.00194555 0.172553 -0.0112953 0.0364047 -0.0570423 0.0137332 -0.00877526 0.0148478 -0.164455 0.0433132 -0.0450342 0.246143 -0.250711 0.332943 -0.123058 0.161928 -0.00682458 0.1657 -0.0403384 0.025957 -0.0473957 0.0186105 -0.0450319 0.00482239 -0.208608 0.0320972 -0.109894 0.00683158 -0.113748 0.263023 -0.0890718 0.0886119 -0.0701225 0.0626672 -0.112695 0.0653455 -0.0893499 0.0451065 -0.173593 0.0362386
260.148 188.666 0.0108002 0 0.0108002 -1 -0.027664 0.0674233 -0.0358419 0.055597 -0.00252997 0.306703 -0.14966 0.0210412 -0.0291571 0.0473941 -0.0316415 0.00524075 -0.0753003 1.70079e-007 -0.00462752 0.00577021 -0.0840766 0.0137334 -0.0238462 0.187877 -0.0449393 0.37018 -0.106575 0.171032 -0.0923792 0.121243 -0.08111 0.0338994 -0.244269 0.000864928 -0.0635 0.0118041 -0.101664 0.0579833 -0.0267615 0.0688006 -0.140978 0.261782 -0.149919 0.101137 -0.154105 0.0890357 -0.29637 0.119625 -0.137799 0.0416812 -0.153361 0.0410276 -0.0909894 0.0510509 -0.106712 0.0201077 -0.0931509 0.225473 -0.0893115 0.146232 -0.176806 0.0752132 -0.0946301 0.187202 -0.152671 0.0547078 -0.0637232 0.0558881
221.378 193.434 0.0139492 0 0.0139492 -1 -0.145552 0.117607 -0.0774382 0.0319112 -0.0775536 0.131388 -0.132144 0.0192242 -0.06184 0.0601023 -0.109008 0.0444523 -0.078935 0.0548926 -0.0986661 0.0725259 -0.091255 0.0511923 -0.128376 0.0190193 -0.0528648 0.246336 -0.109062 0.152499 -0.127625 0.124543 -0.114769 0.271273 -0.106279 0.180252 -0.0530894 0.15535 -0.0929189 0.020499 -0.0137464 0.133752 -0.0413654 0.339894 -0.0883441 0.123263 -0.182308 0.211426 -0.0813394 0.0978203 -0.205165 0.0738282 -0.12058 0.0426242 -0.0576566 0.0525803 -0.0675008 0.125734 -0.0776668 0.233701 -0.0281335 0.14852 -0.266404 0.0874143 -0.120168 0.0265751 -0.0819335 0.0572851 -0.123683 0.0348482
96.1592 202.013 0.0136082 0 0.0136082 1 -0.24774 0.0664534 -0.0273464 0.0180332 -0.0649881 0.255399 -0.0372657 0.0598628 -0.117999 0.122225 -0.0664801 0.0310539 -0.00605385 0.103976 -0.00845611 0.0318745 -0.207 0.0983587 -0.137234 0.113176 -0.0862116 0.207163 -0.149081 0.109653 -0.0580198 0.222883 -0.0659356 0.06794 -0.000344053 0.0847697 -0.0045186 0.0231956 -0.0391586 0.129872 -0.0404463 0.288871 -0.237163 0.0934942 -0.0899589 0.312307 -0.12212 0.329392 -0.100985 0.0943581 -0.0012361 0.0578033 -0.00710931 0.00974123 -0.0184192 0.0256278 -0.0174209 0.0142711 -0.253059 0.0705002 -0.114502 0.0330733 -0.0640044 0.215258 -0.0426251 0.101531 -0.0284304 0.0299787 -0.0641933 0.0284928
187.498 203.613 0.0117892 0 0.0117892 -1 -0.107252 0.125616 -0.193792 0.0661901 -0.0989549 0.0827977 -0.316909 0.0966102 -0.0574869 0.177054 -0.197717 0.0993083 -0.153452 0.0326633 -0.0187065 0.0949204 -0.111 0.0527456 -0.197992 0.045915 -0.0623426 0.2274 -0.0967151 0.046993 -0.102217 0.227308 -0.155214 0.0574163 -0.161937 0.170943 -0.157008 0.0476656 -0.16626 0.0631954 -0.0571697 0.16194 -0.0415855 0.192059 -0.0245356 0.181625 -0.108952 0.11896 -0.077671 0.12746 -0.129819 0.169635 -0.157903 0.0606561 -0.0431349 0.112912 -0.04441 0.193247 -0.0298462 0.0560723 -0.00583689 0.138634 -0.0539254 0.0195714 -0.0102539 0.115106 -0.127759 0.0313899 -0.034048 0.152109
237.085 209.787 0.0159875 0 0.0159875 -1 -0.0255838 0.00230778 -0.000867767 0.0638769 -0.0447111 0.16743 -0.0352996 0.045777 -0.121924 0.263654 -0.0563829 0.0318476 -0.165493 0.0443707 -0.0987898 0.0449395 -0.0603175 0.0133783 -0.0415747 0.0484353 -0.0836424 0.230747 -0.0385827 0.172705 -0.129089 0.278189 -0.0846434 0.141117 -0.28998 0.0298206 -0.0560627 0.149016 -0.0636701 0.0438296 -0.0383479 0.179843 -0.0683326 0.265446 -0.0736573 0.1521 -0.142319 0.142652 -0.19906 0.0692332 -0.210442 0.053657 -0.197286 0.104083 -0.0155954 0.0529229 -0.00149154 0.122961 -0.18061 0.0533188 -0.0501155 0.172175 -0.17517 0.0894454 -0.153157 0.0674283 -0.0549318 0.0877206 -0.0502127 0.100714
106.076 212.045 0.0122969 0 0.0122969 -1 -0.0881618 0.0502583 -0.0214498 0.110585 -0.186533 0.165534 -0.0154812 0.161228 -0.0255126 0.181213 -0.00738019 0.0856548 -0.0732147 0.00120053 -0.0226436 0.0458761 -0.123877 0.0226088 -0.048583 0.0465878 -0.217456 0.274795 -0.0897868 0.0823711 -0.0354182 0.113974 -0.0760688 0.0314912 -0.226961 0.00669951 -0.177503 0.024916 -0.122397 0.00189523 -0.00962408 0.0334248 -0.266079 0.164917 -0.162567 0.138356 -0.1401 0.110781 -0.362752 0.0921932 -0.143745 0.0933647 -0.184894 0.186072 -0.0850723 0.000716584 -0.0117878 0.00742459 -0.134566 0.0666154 -0.0247204 0.0664727 -0.210939 0.0944853 -0.0300698 0.0987511 -0.0367973 0.206364 -0.0395826 0.0495123
253.541 212.808 0.0124555 0 0.0124555 1 -0.070433 0.0859243 -0.138829 0.205279 -0.153899 0.127164 -0.140664 0.159172 -0.200666 0.0703191 -0.11138 0.194377 -0.0851011 0.0797976 -0.102239 0.130601 -0.0814577 0.0817804 -0.281502 0.0490938 -0.0812362 0.171928 -0.345914 0.0736532 -0.0974878 0.271249 -0.163495 0.172183 -0.149218 0.0648056 -0.0196971 0.208103 -0.0041218 0.0943854 -0.0119057 0.0500459 -0.0791165 0.105486 -0.0486478 0.0892201 -0.0170893 0.2963 -0.1234 0.0419104 -0.0105892 0.0744929 -0.0891942 0.0165965 -0.00151432 0.0415781 -0.00100535 0.0395454 -0.0942571 0.0360316 -0.0186405 0.0648367 -0.0456936 0.106824 -0.161267 0.0195265 -0.000351017 0.0785675 -0.128739 0.000128517
217.988 219.415 0.0124961 0 0.0124961 -1 -0.00525341 0.015735 -3.88814e-005 0.0151412 -0.00262357 0.21538 -0.00126467 0.0899115 -0.0305611 0.114091 -0.0663864 0.127787 -0.107029 0.021935 -0.133114 0.0891877 -0.0449758 0.0320236 -0.00754525 0.068828 -0.0503181 0.381587 -0.0302172 0.0602659 -0.253168 0.113998 -0.175292 0.0618066 -0.087168 0.0499997 -0.168966 0.0940005 -0.0848003 0.0826303 -0.0406963 0.0903092 -0.0774253 0.317874 -0.0507562 0.165767 -0.358766 0.0865638 -0.0885588 0.101974 -0.0522172 0.0470403 -0.150946 0.0344195 -0.0707726 0.111878 -0.030445 0.140201 -0.0987326 0.160742 -0.124019 0.0641633 -0.228106 0.0679018 -0.169927 0.108739 -0.100212 0.0441624 -0.0334156 0.0717175
145.056 229.798 0.012924 0 0.012924 1 -0.110892 0.119232 -0.14042 0.0481807 -0.215441 0.154182 -0.0855768 0.117862 -0.0367657 0.124674 -0.0628401 0.072376 -0.000199858 0.0013371 -0.000416387 0.00203673 -0.121991 0.167183 -0.146717 0.071151 -0.246411 0.191481 -0.240476 0.10206 -0.0546797 0.355044 -0.0955811 0.0636059 -0.0208762 0.00540738 -0.0235506 0.0105502 -0.100497 0.0439702 -0.0367718 0.165142 -0.178285 0.143562 -0.0921459 0.229928 -0.0439294 0.385643 -0.0251776 0.0702532 -0.0613954 0.00570979 -0.0173878 0.0626473 -0.0324476 0.0896172 -0.0215576 0.0793805 -0.169338 0.0535506 -0.0136753 0.139978 -0.0659083 0.24437 -0.032503 0.034455 -0.0489704 0.00886303 -0.0291363 0.00929238
158.918 228.388 0.0120529 0 0.0120529 -1 -0.0526472 0.0769542 -0.0420747 0.0866062 -0.0635722 0.233614 -0.0891064 0.0711834 -0.210833 0.111757 -0.134909 0.0225727 -0.0910782 0.00516777 -0.0458613 0.0101186 -0.146269 0.0534304 -0.0335066 0.0972206 -0.139733 0.262443 -0.113401 0.0626459 -0.317358 0.208521 -0.148242 0.068649 -0.0170279 0.0618916 -0.02304 0.0494511 -0.165611 0.0183862 -0.0147346 0.110208 -0.207636 0.157709 -0.15591 0.10637 -0.0928459 0.317285 -0.118183 0.227158 -0.00281334 0.0593524 -0.0142298 0.0751188 -0.14834 0.0180744 -0.0568068 0.0511643 -0.119502 0.171236 -0.01766 0.231326 -0.0266137 0.155659 -0.0190095 0.164608 -0.00931804 0.00640649 -0.0111924 0.00473987
54.1818 38.0273 0.007247 0 0.007247 1 -0.061124 0.137601 -0.19804 0.140765 -0.0413285 0.133174 -0.210342 0.048734 -0.00987716 0.0577687 -0.0503756 0.0146813 -0.0457863 0.0051941 -0.00547836 0.0664915 -0.130627 0.120367 -0.159471 0.245096 -0.150488 0.206846 -0.132232 0.177472 -0.01458 0.15677 -0.105833 0.0149878 -0.00300557 0.026504 -0.041153 0.00347914 -0.166514 0.195517 -0.0891489 0.171308 -0.333528 0.226331 -0.129316 0.109058 -0.0713823 0.165221 -0.242393 0.0876987 -0.00501428 0.016714 -0.0433351 0.0226692 -0.0910414 0.0843282 -0.119956 0.103206 -0.269707 0.0442213 -0.111148 0.0587669 -0.101447 0.0492878 -0.167361 0.0185655 -0.000385001 0.0126903 -0.036283 0.00245761
94.2248 41.1739 0.00553976 0 0.00553976 -1 -0.010949 0.055898 -0.0627115 0.00248439 -0.032842 0.0871607 -0.155336 0.00349693 -0.0622316 0.043132 -0.09553 0.0468108 -0.0987074 0.0439242 -0.128954 0.0966475 -0.0312704 0.0390797 -0.072845 0.00338867 -0.0454978 0.260768 -0.239627 0.0493569 -0.0951129 0.177853 -0.146003 0.0986506 -0.134561 0.0607676 -0.240375 0.250597 -0.0080788 0.00639118 -0.0134312 0.0959869 -0.0455109 0.260551 -0.0729433 0.214216 -0.156806 0.272219 -0.107623 0.100375 -0.17439 0.105391 -0.188414 0.180199 -0.00765595 0.000169381 -0.0201645 0.0570106 -0.120429 0.0641549 -0.0615313 0.143105 -0.174086 0.142953 -0.175544 0.0838812 -0.0660501 0.0694799 -0.195084 0.102483
42.96 50.9324 0.00586764 0 0.00586764 1 -0.119416 0.0653178 -0.0753653 0.174976 -0.168405 0.239471 -0.117654 0.123933 -0.0542789 0.209854 -0.0543235 0.0730654 -7.8281e-005 0.00272104 -0.000584749 0.000831586 -0.192767 0.148285 -0.0949328 0.155047 -0.235441 0.217023 -0.109963 0.174598 -0.06557 0.284275 -0.0961808 0.0581616 -0.00596829 0.0203055 -0.00295919 0.00448524 -0.124033 0.0897412 -0.185221 0.136987 -0.229189 0.162675 -0.170013 0.189442 -0.0256987 0.206761 -0.0276692 0.0769639 -0.055262 0.0294539 -0.00645898 0.0111529 -0.130674 0.0180993 -0.196583 0.031643 -0.0765699 0.24143 -0.187034 0.0535503 -0.0211835 0.0639542 -0.0170937 0.028244 -0.0103419 0.0132935 -0.00319375 0.00164901
181.087 52.6951 0.00403358 0 0.00403358 1 -0.0893695 0.124196 -0.0854671 0.113113 -0.109806 0.196468 -0.0894325 0.186988 -0.0897257 0.132415 -0.0824018 0.117695 -0.125256 0.124063 -0.0807117 0.161239 -0.201413 0.114766 -0.0970592 0.181053 -0.0976053 0.208041 -0.230344 0.0705842 -0.0208974 0.214383 -0.0806102 0.0681771 -0.127695 0.0225712 -0.0389926 0.0922196 -0.194031 0.0868011 -0.0876987 0.118879 -0.218354 0.163865 -0.111647 0.108244 -0.00109501 0.319675 -0.043041 0.050223 -0.0574292 0.0154423 -0.0133556 0.0117724 -0.160795 0.11022 -0.21633 0.0635685 -0.182404 0.103074 -0.168816 0.0509294 -0.0019046 0.138914 -0.0498652 0.0106202 -4.41738e-005 0.00265883 -3.1473e-005 0.000876343
120.973 61.4731 0.00477995 0 0.00477995 -1 -0.0801446 0.0920594 -0.102667 0.149847 -0.189291 0.0359901 -0.051875 0.235246 -0.0404929 0.130349 -0.0080277 0.21248 -0.000259222 0.0249069 -0.00345662 0.0714025 -0.125969 0.176683 -0.159102 0.126533 -0.174387 0.165659 -0.0750002 0.144065 -0.0619289 0.161947 -0.0217247 0.170347 -0.0091526 0.0253404 -0.0192644 0.0354955 -0.177531 0.190248 -0.195811 0.134028 -0.18267 0.273826 -0.20998 0.124142 -0.0681375 0.129479 -0.106468 0.0360023 -0.0961318 0.0132645 -0.126664 0.00711718 -0.0649274 0.129902 -0.102074 0.163003 -0.104243 0.130582 -0.11972 0.224044 -0.093672 0.0769515 -0.108499 0.0423894 -0.12817 0.0379544 -0.0599789 0.0338808
203.901 65.4684 0.00375531 0 0.00375531 1 -0.0290702 0.00611143 -0.0196483 0.00360266 -0.189425 0.00682921 -0.0622793 0.0357554 -0.0908893 0.149723 -0.0119258 0.136693 -0.124315 0.129651 -0.0225471 0.073843 -0.138145 0.0182655 -0.0749723 0.0128082 -0.224719 0.0810823 -0.107252 0.0621445 -0.0987127 0.261426 -0.0493259 0.169318 -0.167331 0.143214 -0.0665547 0.209536 -0.119915 0.0707052 -0.0967168 0.0405528 -0.241521 0.127126 -0.050624 0.111117 -0.138643 0.265935 -0.121185 0.0522972 -0.180074 0.162479 -0.206131 0.0876712 -0.195806 0.0735105 -0.137327 0.0693958 -0.143523 0.143354 -0.142622 0.0709863 -0.097649 0.157459 -0.1139 0.0931913 -0.121951 0.0589815 -0.0944168 0.113499
36.4792 71.4447 0.0078505 0 0.0078505 -1 -0.0954302 0.0474832 -0.113019 0.162321 -0.113112 0.159884 -0.148165 0.128096 -0.137544 0.243192 -0.103708 0.0725901 -0.000141733 0.0724782 -0.0186578 0.00598886 -0.17654 0.115767 -0.0686236 0.0873495 -0.270492 0.251081 -0.087564 0.105506 -0.128783 0.287132 -0.0614158 0.153249 -0.00204283 0.0682429 -0.00580675 0.029498 -0.186212 0.100633 -0.0965472 0.148588 -0.231964 0.179897 -0.0920757 0.163718 -0.0748006 0.269427 -0.0829337 0.075133 -0.00907799 0.0405468 -0.00789051 0.0105915 -0.0787124 0.0736995 -0.172945 0.0864223 -0.132716 0.0959599 -0.115633 0.141993 -0.00485119 0.146562 -0.00634848 0.0732994 -0.0500736 0.0128439 -0.00550711 0.00810652
54.9024 70.5569 0.00530217 0 0.00530217 1 -0.0477223 0.0409553 -0.0192379 0.00857621 -0.110523 0.0369641 -0.102652 0.0279544 -0.1697 0.0641047 -0.0654493 0.184884 -0.0264115 0.0904096 -0.0238532 0.194699 -0.134785 0.0208531 -0.0495389 0.0194905 -0.188906 0.137772 -0.146552 0.0888103 -0.0680111 0.180872 -0.173518 0.17613 -0.0954378 0.0922993 -0.11367 0.127079 -0.188575 0.054639 -0.0929902 0.0245693 -0.26149 0.20785 -0.122159 0.0724525 -0.119758 0.223364 -0.133304 0.0857068 -0.190863 0.188494 -0.151098 0.0887773 -0.17308 0.0533813 -0.0265636 0.0520776 -0.151778 0.12355 -0.087158 0.178753 -0.0532228 0.101586 -0.180537 0.186695 -0.0897558 0.0692358 -0.120415 0.0880516
95.659 70.1908 0.00570611 0 0.00570611 -1 -0.0520979 0.0715806 -0.114416 0.0765533 -0.12977 0.0502822 -0.112714 0.183105 -0.0983695 0.0501422 -0.017585 0.213942 -0.0133574 0.128449 -0.0150484 0.140038 -0.0840499 0.184003 -0.10241 0.123564 -0.110672 0.136225 -0.162847 0.182173 -0.124135 0.126175 -0.0609539 0.139572 -0.0350995 0.103811 -0.0217937 0.0784702 -0.0888637 0.164012 -0.102809 0.0699877 -0.217858 0.244213 -0.170695 0.117308 -0.216557 0.26984 -0.147609 0.0636131 -0.075676 0.10267 -0.0909437 0.0319334 -0.0959907 0.0741196 -0.0967509 0.139206 -0.120032 0.114759 -0.174727 0.10469 -0.0810592 0.171356 -0.108775 0.187065 -0.07216 0.0521843 -0.0570251 0.0681535
108.515 70.9681 0.00719258 0 0.00719258 1 -0.0396808 0.0973408 -0.129062 0.152385 -0.10845 0.0542579 -0.06465 0.184092 -0.120418 0.0991733 -0.0126546 0.199048 -0.00446977 0.113182 -0.01337 0.118769 -0.101843 0.15826 -0.146562 0.10756 -0.188758 0.170788 -0.117786 0.0986913 -0.102906 0.145596 -0.0548269 0.106801 -0.0195013 0.066255 -0.0240506 0.0364007 -0.149913 0.156697 -0.118175 0.119668 -0.276727 0.271924 -0.185309 0.106813 -0.164373 0.226042 -0.175493 0.0814455 -0.0420112 0.0813531 -0.0746689 0.0243455 -0.0829431 0.0822144 -0.138655 0.0860186 -0.0987111 0.150811 -0.131921 0.165967 -0.0763129 0.127049 -0.0801886 0.189568 -0.0681402 0.049936 -0.0599354 0.0295771
219.724 72.5641 0.00371314 0 0.00371314 -1 -0.112078 0.000438463 -0.0673198 0.000643889 -0.160092 0.0679404 -0.0444532 0.10705 -0.146918 0.168098 -0.0100376 0.140718 -0.0712419 0.19496 -0.0253121 0.0500778 -0.200284 0.00967416 -0.0771256 0.0445956 -0.099133 0.221764 -0.0512203 0.0869312 -0.136679 0.175937 -0.0808292 0.159167 -0.133235 0.177715 -0.0559031 0.165415 -0.157944 0.0970284 -0.0874173 0.0476783 -0.1807 0.212402 -0.07665 0.0776463 -0.149344 0.175303 -0.185777 0.0846647 -0.187814 0.183134 -0.229005 0.0677103 -0.117793 0.129616 -0.111718 0.0759957 -0.112437 0.123799 -0.0977684 0.0828428 -0.0652981 0.0967839 -0.0751411 0.116928 -0.208119 0.0994272 -0.0812515 0.0633779
120.737 80.2041 0.0079782 0 0.0079782 -1 -0.0744481 0.0779875 -0.107552 0.13267 -0.103648 0.0971483 -0.0583188 0.095628 -0.0652247 0.111139 -0.0214694 0.122455 -0.00260801 0.0411547 -0.0171639 0.0162563 -0.169459 0.225004 -0.142996 0.0801408 -0.251465 0.26475 -0.119412 0.0678823 -0.140857 0.157146 -0.11875 0.0631656 -0.020733 0.0610206 -0.0568198 0.0133525 -0.147886 0.131418 -0.192471 0.118608 -0.194573 0.223591 -0.221994 0.159611 -0.0984092 0.170491 -0.136669 0.128066 -0.0625395 0.0684878 -0.0801988 0.0259993 -0.0795261 0.106138 -0.0942925 0.126714 -0.047655 0.2015 -0.0583098 0.219309 -0.150302 0.0537404 -0.112018 0.132541 -0.109106 0.0897205 -0.0891239 0.0276151
179.615 74.9989 0.00652272 0 0.00652272 -1 -0.155099 0.116793 -0.0843349 0.12399 -0.175593 0.190051 -0.0665006 0.0994896 -0.231376 0.118492 -0.0839884 0.148527 -0.0840332 0.137159 -0.0732992 0.188299 -0.243255 0.0791092 -0.103913 0.0638962 -0.139801 0.260619 -0.0993948 0.0618915 -0.211075 0.172222 -0.0485162 0.124907 -0.0664632 0.20161 -0.0756878 0.139121 -0.207844 0.0616433 -0.153557 0.0431359 -0.0285389 0.208672 -0.0668899 0.106131 -0.0698551 0.181922 -0.0450592 0.130735 -0.115742 0.0795561 -0.0540955 0.109738 -0.0137968 0.155106 -0.0500727 0.114435 -0.00380634 0.133789 -0.000820616 0.211203 -0.0208324 0.0669075 -0.00264829 0.0770799 -0.0870521 0.0492782 -0.0329559 0.0519356
199.746 77.7375 0.00778873 0 0.00778873 1 -0.121531 0.00145419 -0.0649272 0.00619157 -0.12037 0.00627602 -0.109778 0.0132052 -0.0699921 0.180955 -0.0313506 0.114581 -0.102594 0.134964 -0.0452517 0.173223 -0.142299 0.0553404 -0.0526755 0.0460844 -0.200236 0.036028 -0.0312126 0.113249 -0.0807048 0.347029 -0.0393525 0.0565948 -0.125506 0.108849 -0.0756216 0.0441934 -0.110274 0.132241 -0.0957801 0.0215238 -0.268951 0.111897 -0.0330382 0.0742458 -0.161092 0.33453 -0.102898 0.0783623 -0.136028 0.126413 -0.133593 0.0799951 -0.130354 0.14041 -0.144798 0.0461371 -0.168006 0.159566 -0.120724 0.0558226 -0.128759 0.178204 -0.130707 0.0912612 -0.0675731 0.0624234 -0.135957 0.123947
85.9862 87.0592 0.00649199 0 0.00649199 1 -0.0585595 0.100606 -0.100108 0.0724356 -0.059474 0.0735412 -0.105927 0.174231 -0.0526004 0.0675553 -0.0638635 0.137248 -0.0321415 0.0718093 -0.0338549 0.0571184 -0.116237 0.188151 -0.0702479 0.0645217 -0.135522 0.175226 -0.161809 0.100087 -0.214833 0.205959 -0.139036 0.082443 -0.152498 0.16547 -0.108155 0.0236847 -0.0961027 0.169632 -0.114125 0.0557859 -0.107493 0.129146 -0.16646 0.0970078 -0.216938 0.17693 -0.166408 0.100612 -0.0959728 0.184623 -0.103375 0.142628 -0.0847766 0.042801 -0.0528207 0.280644 -0.0763794 0.0560603 -0.114013 0.216431 -0.107749 0.100203 -0.100889 0.115195 -0.0540155 0.161258 -0.0920187 0.0840115
251.109 84.4425 0.00672027 0 0.00672027 -1 -0.0384469 0.16826 -0.0840743 0.0513091 -0.0541072 0.0882857 -0.127746 0.0611233 -0.0971227 0.0588337 -0.0960829 0.115003 -0.0838687 0.0873397 -0.0729766 0.0913123 -0.222672 0.112198 -0.0560992 0.187395 -0.139725 0.264697 -0.195602 0.22615 -0.101527 0.13669 -0.111535 0.192521 -0.168884 0.0748641 -0.0426025 0.109055 -0.0871161 0.0774672 -0.0284732 0.104761 -0.190343 0.241295 -0.113259 0.240527 -0.159138 0.120546 -0.0923626 0.122113 -0.11762 0.0697612 -0.0516706 0.0664355 -0.00743465 0.00825644 -0.00455891 0.00834543 -0.178331 0.0548374 -0.118975 0.0647457 -0.0739513 0.105536 -0.251684 0.07359 -0.13659 0.057087 -0.134109 0.0454491
115.233 92.8859 0.00460404 0 0.00460404 1 -0.00474207 0.131789 -0.043118 0.127795 -0.026139 0.0937189 -0.0769644 0.0538556 -0.0696037 0.0225555 -0.0613863 0.02596 -0.0783586 0.0377871 -0.0426877 0.0626027 -0.0688308 0.0920625 -0.107112 0.142372 -0.171874 0.139936 -0.192734 0.119862 -0.116539 0.156508 -0.134432 0.101318 -0.163565 0.0479053 -0.0885836 0.0877737 -0.115565 0.13326 -0.136187 0.0842054 -0.222486 0.163082 -0.170843 0.124221 -0.139542 0.293687 -0.142149 0.0928908 -0.245883 0.060297 -0.0994348 0.0640038 -0.0568404 0.0865338 -0.135259 0.107145 -0.090518 0.0977526 -0.103517 0.170283 -0.0632575 0.184976 -0.0651703 0.221774 -0.0935986 0.0761332 -0.0419339 0.265325
99.7293 98.7772 0.00797108 0 0.00797108 -1 -0.0640239 0.0694051 -0.16193 0.106006 -0.136704 0.0770068 -0.191389 0.0666537 -0.0728234 0.0736117 -0.199719 0.0946479 -0.058399 0.0309805 -0.212615 0.0945332 -0.190511 0.096731 -0.0684066 0.103612 -0.192531 0.160054 -0.111141 0.135947 -0.0953776 0.125755 -0.118907 0.193333 -0.100471 0.0739207 -0.0480398 0.136382 -0.162098 0.0580737 -0.131903 0.072861 -0.180509 0.22716 -0.108431 0.176128 -0.228381 0.195223 -0.133815 0.186842 -0.113515 0.13269 -0.0660279 0.10978 -0.050649 0.0599711 -0.0310481 0.0596276 -0.147536 0.136358 -0.0495985 0.121123 -0.0749562 0.0939683 -0.104678 0.110744 -0.0681337 0.0497767 -0.115288 0.0825377
179.15 103.998 0.00766057 0 0.00766057 -1 -0.0738149 0.108966 -0.0719355 0.134664 -0.0642839 0.0709098 -0.0893774 0.0346281 -0.140505 0.0487175 -0.0689167 0.0485216 -0.0756715 0.0233531 -0.045733 0.0339015 -0.178207 0.0592129 -0.208754 0.0794747 -0.170955 0.17662 -0.1748 0.0517348 -0.200637 0.117759 -0.0998059 0.062977 -0.106888 0.143637 -0.0437584 0.095937 -0.0809718 0.0758181 -0.175649 0.109512 -0.112377 0.213725 -0.134696 0.162608 -0.195949 0.170131 -0.138022 0.069353 -0.1256 0.220383 -0.0892793 0.0985083 -0.0805494 0.135276 -0.0605863 0.250088 -0.217827 0.0791633 -0.150452 0.174483 -0.1102 0.125971 -0.124137 0.116045 -0.0570255 0.104853 -0.0638987 0.0893133
187.081 101.926 0.0032798 0 0.0032798 -1 -0.056351 0.0734102 -0.0505256 0.0648234 -0.148811 0.157293 -0.0995303 0.101504 -0.23977 0.213893 -0.198659 0.0429567 -0.0521176 0.20022 -0.272611 0.0810087 -0.0854211 0.0826131 -0.0985247 0.0631608 -0.149847 0.130903 -0.0985652 0.106189 -0.17653 0.186119 -0.119245 0.176037 -0.128177 0.208769 -0.111694 0.183136 -0.129084 0.109182 -0.0490108 0.131755 -0.204433 0.155701 -0.0592582 0.0628015 -0.0953401 0.186255 -0.0538533 0.0994248 -0.117921 0.0985313 -0.0696862 0.10733 -0.0995403 0.0841463 -0.121863 0.039335 -0.158845 0.0884944 -0.076561 0.03909 -0.00888235 0.186422 -0.0291043 0.0836251 -0.0710625 0.0345877 -0.0227 0.0474053
52.3764 112.677 0.00715203 0 0.00715203 1 -0.100111 0.0664856 -0.132046 0.117118 -0.153112 0.0911311 -0.0807482 0.0891855 -0.0913354 0.194788 -0.0596111 0.0938503 -0.0583722 0.217445 -0.0500299 0.0479 -0.0662538 0.0569564 -0.144459 0.100132 -0.183503 0.05761 -0.13661 0.0710734 -0.108644 0.400625 -0.0466012 0.0939829 -0.0747849 0.178534 -0.0077873 0.0703007 -0.0631693 0.0554954 -0.159178 0.156579 -0.129194 0.100633 -0.149152 0.164606 -0.0493241 0.345449 -0.116634 0.0670709 -0.0196083 0.11965 -0.084224 0.0282085 -0.0687015 0.0309059 -0.0529461 0.133033 -0.0691739 0.0676703 -0.111956 0.185835 -0.0529125 0.117746 -0.106471 0.146608 -0.0188818 0.0664505 -0.189362 0.0275577
108.416 110.98 0.00700098 0 0.00700098 1 -0.066864 0.0540497 -0.100397 0.0908088 -0.15101 0.139075 -0.127961 0.0795293 -0.0965049 0.111542 -0.106769 0.0573387 -0.0681756 0.0307257 -0.0360638 0.0483726 -0.120642 0.1113 -0.11797 0.104088 -0.233316 0.161248 -0.140534 0.104621 -0.0731318 0.248681 -0.110336 0.142931 -0.172734 0.0468382 -0.0696943 0.0627864 -0.0504756 0.0590797 -0.155615 0.0794931 -0.147785 0.108065 -0.139301 0.114523 -0.0704734 0.213492 -0.15438 0.113925 -0.194523 0.0420988 -0.121724 0.0734788 -0.0405178 0.0454092 -0.0648047 0.255238 -0.0946138 0.112488 -0.0666806 0.260433 -0.0295499 0.103058 -0.0333993 0.271043 -0.0635491 0.0304368 -0.0285848 0.227449
155.593 110.828 0.00987578 0 0.00987578 -1 -0.216498 0.110317 -0.0806739 0.0105206 -0.164477 0.0721708 -0.0667627 0.0452004 -0.0387716 0.270173 -0.0469668 0.152408 -0.158671 0.0443558 -0.0761316 0.136735 -0.191483 0.0773841 -0.168554 0.0646897 -0.104644 0.213561 -0.0674793 0.105569 -0.0632682 0.30411 -0.0717633 0.1213 -0.250522 0.0337511 -0.135285 0.0890685 -0.136074 0.117913 -0.0726835 0.162085 -0.1379 0.182598 -0.0826514 0.212916 -0.0523199 0.158634 -0.147166 0.0629436 -0.177106 0.0943036 -0.111574 0.128166 -0.0830103 0.147937 -0.0909524 0.036291 -0.100256 0.0952479 -0.0421488 0.0728003 -0.0559556 0.0963364 -0.0356883 0.0738437 -0.056322 0.0595549 -0.0482126 0.078217
212.029 108.551 0.00675699 0 0.00675699 1 -0.0769995 0.0873289 -0.0604825 0.0215768 -0.185442 0.0601179 -0.0375793 0.0577632 -0.0590812 0.227537 -0.0389834 0.0812065 -0.0742896 0.0815423 -0.0652549 0.0470497 -0.108142 0.214659 -0.142597 0.0447116 -0.217219 0.145114 -0.0853459 0.0577775 -0.151302 0.241951 -0.138515 0.107031 -0.119256 0.161122 -0.164328 0.0960908 -0.145552 0.121096 -0.0874537 0.184224 -0.143282 0.157056 -0.145964 0.114176 -0.080352 0.149263 -0.10972 0.14316 -0.130456 0.0824978 -0.187724 0.175078 -0.23482 0.120818 -0.111215 0.0998259 -0.0893018 0.17259 -0.0553793 0.178126 -0.0431056 0.0499758 -0.0254227 0.067709 -0.152454 0.00999601 -0.0579281 0.0348267
73.9998 118.37 0.0045323 0 0.0045323 1 -0.0927133 0.0624383 -0.114329 0.0794727 -0.0954789 0.0855081 -0.206048 0.0967321 -0.0556265 0.280617 -0.0937014 0.0509289 -0.0675434 0.0472222 -0.0221798 0.0117279 -0.128656 0.0800314 -0.136785 0.164305 -0.158641 0.100572 -0.113268 0.147695 -0.0552808 0.332776 -0.106373 0.104093 -0.0979881 0.122894 -0.0505097 0.0383511 -0.120416 0.0747363 -0.136336 0.0904668 -0.183779 0.0994277 -0.130072 0.0702521 -0.0752787 0.415027 -0.07591 0.0634084 -0.0747124 0.0849157 -0.0290467 0.0460898 -0.0680945 0.046611 -0.0939211 0.103149 -0.0860613 0.071535 -0.119044 0.158746 -0.0411372 0.202778 -0.140734 0.0678632 -0.0404589 0.0689192 -0.168082 0.0111318
127.75 128.598 0.00595687 0 0.00595687 -1 -0.00881537 0.0627334 -0.0520275 0.0460516 -0.0932583 0.0163938 -0.111052 0.0127949 -0.235112 0.0485783 -0.20336 0.0181776 -0.108524 0.0641861 -0.136319 0.0586332 -0.11681 0.0911283 -0.228689 0.0208623 -0.207611 0.142761 -0.327543 0.0670819 -0.210491 0.0810491 -0.0999653 0.154827 -0.0908809 0.159317 -0.0864062 0.107949 -0.247132 0.0435656 -0.0878514 0.09431 -0.0490197 0.273741 -0.0927219 0.0721461 -0.227986 0.118049 -0.0890504 0.127271 -0.122256 0.155472 -0.107976 0.143291 -0.134115 0.0638992 -0.0865739 0.0445834 -0.0521379 0.149092 -0.0904368 0.0923489 -0.0580217 0.0802852 -0.0949207 0.046179 -0.0504813 0.0774357 -0.0487431 0.0880297
48.3152 132.164 0.00437041 0 0.00437041 -1 -0.107924 0.0644333 -0.125055 0.142622 -0.0953147 0.154422 -0.0927444 0.103401 -0.039818 0.302093 -0.0696353 0.0481661 -0.148918 0.0213335 -0.0525402 0.0250336 -0.125158 0.0649706 -0.156028 0.0877447 -0.157231 0.342884 -0.0736702 0.0864693 -0.0886675 0.302252 -0.0209758 0.112141 -0.195876 0.0255552 -0.0742173 0.0561913 -0.0940558 0.0540027 -0.146512 0.182958 -0.072818 0.311064 -0.149755 0.136518 -0.0491319 0.209808 -0.207308 0.038408 -0.143549 0.0453491 -0.107721 0.11763 -0.0455901 0.0172502 -0.0342892 0.100475 -0.0187287 0.0532708 -0.0512637 0.105103 -0.0110165 0.0435602 -0.132388 0.0141472 -0.00494221 0.0166904 -0.0549792 0.0227927
200.247 136.398 0.00377925 0 0.00377925 1 -0.0689136 0.0488973 -0.0368376 0.0900695 -0.0765353 0.111543 -0.127492 0.0665116 -0.0967823 0.077435 -0.0960509 0.0964701 -0.141338 0.0417715 -0.058696 0.115063 -0.120024 0.0612805 -0.112438 0.0724196 -0.124898 0.0937792 -0.117433 0.0910403 -0.0444878 0.15831 -0.0834689 0.0796765 -0.117194 0.0252132 -0.0375702 0.0897181 -0.218345 0.084456 -0.0834656 0.0678583 -0.174255 0.267706 -0.0565838 0.173485 -0.192807 0.163547 -0.172411 0.117896 -0.0960564 0.154446 -0.16083 0.113879 -0.122615 0.0924572 -0.0511255 0.228075 -0.127828 0.200338 -0.0475779 0.147024 -0.255715 0.047927 -0.0908096 0.154447 -0.0719362 0.2341 -0.0957444 0.129344
137.887 143.558 0.00642462 0 0.00642462 1 -0.0582104 0.0696758 -0.101907 0.0648174 -0.0143737 0.115132 -0.213781 0.161144 -0.0274903 0.0697932 -0.149665 0.133429 -0.0544259 0.0324053 -0.0186034 0.0920241 -0.0970291 0.0539332 -0.0613497 0.174327 -0.073841 0.0812748 -0.149137 0.129857 -0.0279227 0.327128 -0.120131 0.157614 -0.037221 0.0930511 -0.0249284 0.132078 -0.054473 0.108593 -0.0966732 0.120525 -0.18007 0.0589712 -0.109749 0.251705 -0.0776339 0.417198 -0.0745782 0.0979707 -0.0449153 0.0361485 -0.00728773 0.035293 -0.0926598 0.0745845 -0.144485 0.0948056 -0.0981629 0.0874053 -0.195211 0.0713268 -0.0353524 0.264861 -0.14597 0.0453303 -0.0425597 0.0841186 -0.0507487 0.00763688
176.095 145.623 0.00584989 0 0.00584989 -1 -0.0765662 0.0420378 -0.0793643 0.0464125 -0.106892 0.0788525 -0.119261 0.0659383 -0.0819482 0.0874086 -0.0943555 0.0726707 -0.0143812 0.0718957 -0.0364666 0.0479659 -0.209895 0.0311554 -0.0749529 0.0769641 -0.110952 0.219101 -0.0757305 0.112286 -0.196686 0.175408 -0.0625366 0.164122 -0.0824012 0.133336 -0.127672 0.0715158 -0.21774 0.052983 -0.0971657 0.114634 -0.0725938 0.317593 -0.0569166 0.137554 -0.326376 0.158627 -0.0815422 0.168142 -0.18054 0.106209 -0.171276 0.0773909 -0.0634647 0.0679976 -0.0221225 0.23737 -0.116533 0.0899288 -0.024078 0.179572 -0.146341 0.0408535 -0.0513597 0.0580864 -0.107781 0.032381 -0.0400288 0.135659
217.011 148.857 0.00572156 0 0.00572156 -1 -0.0633337 0.0797339 -0.127628 0.0705718 -0.0689358 0.08897 -0.0948854 0.0912423 -0.0922955 0.0350745 -0.0252468 0.115348 -0.142942 0.0313713 -0.01946 0.114017 -0.10215 0.0547953 -0.102502 0.0952428 -0.057814 0.176567 -0.109078 0.0785236 -0.0537308 0.0507434 -0.0577978 0.0719766 -0.142996 0.0856273 -0.0540229 0.128259 -0.106434 0.169284 -0.0606947 0.124757 -0.170677 0.205002 -0.123659 0.167311 -0.151228 0.134728 -0.236536 0.0719048 -0.119525 0.190716 -0.12495 0.176276 -0.061006 0.22459 -0.0668786 0.0828304 -0.26377 0.0878356 -0.100599 0.186433 -0.141815 0.110598 -0.139899 0.121213 -0.0789661 0.25394 -0.148064 0.114349
127.434 161.98 0.00404149 0 0.00404149 -1 -0.0327919 0.0989625 -0.114719 0.133635 -0.0526059 0.0997549 -0.100854 0.220568 -0.101717 0.0578928 -0.0334358 0.173929 -0.0931843 0.178968 -0.0514463 0.128 -0.0559861 0.0668326 -0.165071 0.124879 -0.0349585 0.286372 -0.190826 0.124546 -0.0951632 0.135959 -0.0264688 0.15376 -0.160586 0.14941 -0.0790879 0.0875335 -0.0849928 0.0636458 -0.10751 0.193701 -0.109617 0.304074 -0.146444 0.140344 -0.0765982 0.153925 -0.0662703 0.0388692 -0.210859 0.0328709 -0.0508783 0.0839328 -0.0852269 0.0527194 -0.136761 0.102122 -0.058519 0.14226 -0.138605 0.0779307 -0.04027 0.23465 -0.127872 0.0432919 -0.136724 0.029364 -0.0133242 0.0536184
232.709 171.589 0.0066843 0 0.0066843 -1 -0.190225 0.0346074 -0.0961625 0.143886 -0.115727 0.0801765 -0.117341 0.131068 -0.0345441 0.140574 -0.182614 0.17388 -0.0809564 0.0591001 -0.145616 0.0736999 -0.117124 0.178038 -0.173276 0.149889 -0.267992 0.109978 -0.108099 0.231493 -0.050118 0.147037 -0.0711796 0.159818 -0.125492 0.0368168 -0.04932 0.115438 -0.0842178 0.174884 -0.107719 0.185043 -0.236101 0.142157 -0.108686 0.109055 -0.0549871 0.09141 -0.0774949 0.0316251 -0.0444664 0.0163636 -0.026838 0.0309876 -0.064566 0.115696 -0.0129028 0.0738854 -0.312543 0.0311975 -0.110846 0.113612 -0.0268947 0.0752721 -0.211721 0.0200343 -0.0226259 0.0415989 -0.139454 0.0124149
212.434 179.184 0.00639875 0 0.00639875 1 -0.108753 0.0765602 -0.0304116 0.0801797 -0.048997 0.146232 -0.0511161 0.0894452 -0.0355297 0.0262927 -0.0416743 0.0514381 -0.126544 0.0106658 -0.0257713 0.0505231 -0.249211 0.133235 -0.0297769 0.0731514 -0.180678 0.173809 -0.172412 0.0547625 -0.0785665 0.127899 -0.180655 0.0980909 -0.0884705 0.125359 -0.0948677 0.165301 -0.218527 0.0357461 -0.0517441 0.0504738 -0.176633 0.111049 -0.120727 0.123704 -0.0829755 0.34727 -0.121524 0.204724 -0.165137 0.105704 -0.138311 0.125714 -0.0957254 0.0261818 -0.0804557 0.0460176 -0.0705922 0.0816329 -0.044556 0.194209 -0.167632 0.236408 -0.0656602 0.12081 -0.178927 0.0488714 -0.126447 0.0163881
244.476 184.497 0.00429802 0 0.00429802 1 -0.0436379 0.00845979 -0.0458771 0.0821135 -0.011189 0.17385 -0.107085 0.055052 -0.0689616 0.0799119 -0.0463627 0.0125232 -0.0757088 0.0227149 -0.00333721 0.0277936 -0.0430616 0.025526 -0.0133014 0.165641 -0.0910742 0.223563 -0.0905974 0.185711 -0.224191 0.200913 -0.239855 0.07557 -0.163755 0.0603588 -0.0923484 0.0439304 -0.036213 0.0849422 -0.0801433 0.0351458 -0.165908 0.134515 -0.157603 0.0785222 -0.184181 0.224125 -0.1976 0.175546 -0.225991 0.0291284 -0.0852403 0.164659 -0.0411076 0.080364 -0.0863409 0.112474 -0.165469 0.0522826 -0.141983 0.154169 -0.0351958 0.220566 -0.18485 0.120978 -0.165889 0.121138 -0.0597416 0.134535
102.957 187.969 0.00725767 0 0.00725767 -1 -0.191584 0.16098 -0.033163 0.0416006 -0.0765064 0.197027 -0.0665514 0.0515564 -0.0653988 0.118368 -0.0292724 0.0405459 -0.253292 0.0758738 -0.0689965 0.0839929 -0.170667 0.162735 -0.106642 0.139819 -0.0674901 0.251897 -0.102207 0.0807521 -0.00792509 0.131601 -0.00860992 0.0315123 -0.257061 0.0152978 -0.0236178 0.0827691 -0.107565 0.0869602 -0.0473437 0.232284 -0.199321 0.27098 -0.0967638 0.145205 -0.016435 0.114664 -0.0563826 0.0238811 -0.248624 0.027148 -0.075045 0.0194095 -0.170029 0.0353378 -0.10932 0.00823082 -0.11542 0.223372 -0.152481 0.0401982 -0.0907784 0.0488628 -0.149528 0.0419269 -0.157867 0.0270979 -0.130565 0.0649956
69.3623 199.842 0.00647321 0 0.00647321 -1 -0.046663 0.160554 -0.0250972 0.123183 -0.202387 0.0646022 -0.176591 0.0241136 -0.0266205 0.205949 -0.0684109 0.0428811 -0.0672919 0.0432437 -0.034823 0.0158361 -0.174648 0.0601842 -0.0462355 0.0339027 -0.30969 0.229865 -0.0925322 0.0618689 -0.0621137 0.252964 -0.080142 0.0561684 -0.10802 0.104325 -0.0414277 0.0414461 -0.145946 0.0092886 -0.136703 0.0160898 -0.259921 0.208793 -0.112236 0.0990498 -0.059789 0.251354 -0.0946149 0.0514418 -0.0242872 0.106651 -0.00767452 0.0293809 -0.0226903 0.128428 -0.143353 0.112069 -0.0898601 0.140638 -0.0673562 0.292397 -0.130757 0.20392 -0.0743941 0.119507 -0.0122785 0.0821739 -0.0353926 0.00933258
74.2995 199.888 0.00432202 0 0.00432202 -1 -0.0210229 0.158075 -0.0117105 0.143025 -0.178979 0.0790876 -0.171303 0.0509125 -0.0427706 0.184603 -0.0944351 0.0654946 -0.135542 0.031153 -0.0293992 0.0587779 -0.116224 0.0735152 -0.0493747 0.0442193 -0.336879 0.19515 -0.112517 0.0595584 -0.0334051 0.267268 -0.0783666 0.0673769 -0.216949 0.0663721 -0.0593855 0.0513432 -0.0620423 0.0533155 -0.164985 0.0514495 -0.200063 0.182227 -0.135568 0.204663 -0.0427576 0.293874 -0.0597145 0.0711323 -0.173808 0.0500802 -0.0152127 0.0580684 -0.00164516 0.0863373 -0.0209823 0.0695947 -0.155179 0.107774 -0.0844637 0.157151 -0.0996692 0.210551 -0.0820055 0.0596223 -0.138478 0.0262107 -0.105048 0.0111572
135.011 199.303 0.00398202 0 0.00398202 -1 -0.0238194 0.0839987 -0.0851396 0.118939 -0.140587 0.141085 -0.0865889 0.185739 -0.0248572 0.194359 -0.0275388 0.0796382 -0.193591 0.029624 -0.0377449 0.0362744 -0.0670305 0.0599559 -0.0734249 0.0599135 -0.216346 0.166688 -0.187946 0.116187 -0.0514258 0.172144 -0.096555 0.0652096 -0.280779 0.0557147 -0.138159 0.0183633 -0.16981 0.0432332 -0.111445 0.044389 -0.144699 0.244075 -0.182558 0.0853733 -0.0789469 0.0935835 -0.17648 0.0536074 -0.228226 0.042257 -0.154681 0.124704 -0.0754263 0.13096 -0.0152171 0.0646764 -0.185008 0.0782523 -0.0756941 0.0701582 -0.0394783 0.101312 -0.244298 0.0464886 -0.0787214 0.0381616 -0.178277 0.122821
48.8347 205.137 0.00606616 0 0.00606616 1 -0.171088 0.0499063 -0.0682965 0.0900546 -0.168451 0.149831 -0.188969 0.124082 -0.02862 0.175798 -0.0501501 0.142929 -0.00542765 0.0114958 -0.000815022 0.00804477 -0.180657 0.0493066 -0.0128765 0.0672081 -0.331405 0.183054 -0.0563821 0.0956407 -0.0464634 0.357932 -0.0700875 0.037344 -0.17472 0.0257927 -0.0434026 0.00736999 -0.109406 0.0460161 -0.0158592 0.0705144 -0.290499 0.126739 -0.0219547 0.106611 -0.098902 0.299482 -0.0424802 0.109126 -0.280038 0.00895654 -0.122354 0.00379368 -0.0624804 0.0509232 -0.0438273 0.0249077 -0.147591 0.0918107 -0.0791465 0.122729 -0.0880658 0.0929084 -0.0895171 0.0668407 -0.0685612 0.000746484 -0.0329063 0.000745808
208.343 202.306 0.00634708 0 0.00634708 1 -0.181295 0.0940324 -0.0300086 0.0557392 -0.113123 0.124593 -0.13744 0.035936 -0.0655518 0.0800114 -0.12812 0.0825475 -0.0578432 0.116954 -0.0602663 0.136632 -0.226161 0.0306527 -0.0537912 0.0586329 -0.135826 0.144229 -0.119489 0.115549 -0.0947499 0.285266 -0.111376 0.208305 -0.145209 0.111494 -0.149901 0.0958848 -0.114217 0.0324777 -0.0892027 0.0637873 -0.0779554 0.123782 -0.0481952 0.236283 -0.237333 0.25454 -0.091932 0.11333 -0.176691 0.0620282 -0.140945 0.0197897 -0.037028 0.100023 -0.110317 0.136073 -0.0327437 0.103148 -0.165735 0.166746 -0.217806 0.0349268 -0.156598 0.0485206 -0.0677335 0.0208919 -0.0536411 0.000616536
238.456 205.414 0.00669137 0 0.00669137 -1 -0.000691434 0.064217 -0.0177986 0.0121604 -0.0968244 0.2758 -0.12978 0.0427353 -0.217221 0.0314971 -0.135321 0.101719 -0.0382028 0.0663283 -0.132468 0.0390256 -0.0296473 0.0271409 -0.0107706 0.0813321 -0.0626793 0.326962 -0.135301 0.108091 -0.271996 0.102235 -0.154939 0.234956 -0.129494 0.105512 -0.0538728 0.164439 -0.065048 0.0629066 -0.0551627 0.0649754 -0.0495291 0.202911 -0.0616184 0.24296 -0.233597 0.115074 -0.166338 0.113197 -0.0698088 0.104251 -0.0507593 0.0938157 -0.0135787 0.152179 -0.0194379 0.0420256 -0.0754097 0.120663 -0.0230324 0.106649 -0.258797 0.0541498 -0.130942 0.0709335 -0.015282 0.070687 -0.0791932 0.018379
85.8206 218.246 0.00467098 0 0.00467098 1 -0.0654157 0.0897073 -0.157329 0.015988 -0.0512132 0.0801553 -0.168987 0.0423547 -0.0115645 0.0625387 -0.141764 0.0286132 -0.111038 0.017968 -0.0521766 0.0682893 -0.219557 0.0753928 -0.111149 0.20359 -0.108284 0.135054 -0.295636 0.18173 -0.0889775 0.217613 -0.227233 0.174705 -0.133726 0.0799061 -0.20919 0.100394 -0.0853506 0.0790292 -0.0595745 0.114931 -0.241993 0.0678443 -0.0894466 0.210623 -0.110611 0.349208 -0.147989 0.100236 -0.212105 0.0224843 -0.0620329 0.191507 -0.00269928 0.0139319 -0.0140284 0.00166864 -0.0369653 0.00613114 -0.0156237 0.00239166 -0.0153058 0.0474336 -0.0396366 3.23137e-005 -0.0143281 0.00399799 -0.0114445 0.0149791
252.682 213.663 0.00681148 0 0.00681148 1 -0.0774628 0.109523 -0.199118 0.073885 -0.0984624 0.0843101 -0.171264 0.288075 -0.207202 0.116219 -0.0789764 0.23656 -0.0577552 0.104108 -0.0656352 0.0562599 -0.0046541 0.0910601 -0.156792 0.0382438 -0.0421743 0.217469 -0.285757 0.087752 -0.174327 0.175535 -0.187522 0.188875 -0.181031 0.0872082 -0.0963178 0.155039 -0.00736826 0.0388643 -0.000303659 0.0450269 -0.0814967 0.126342 -0.0451759 0.0850634 -0.0233422 0.31662 -0.096647 0.100993 -0.18597 0.0309703 -0.0294542 0.196461 -0.015918 0.000377207 -0.000210519 0.00920273 -0.145162 0.0458318 -0.0466268 0.0212358 -0.00874629 0.140385 -0.107594 0.000657638 -0.00472185 0.0190646 -0.0130254 0.0101323
180.164 92.4154 0.00278276 0 0.00278276 -1 -0.0361238 0.107178 -0.0536382 0.0417943 -0.132105 0.0996715 -0.12592 0.0719531 -0.182689 0.215601 -0.217035 0.0789944 -0.0549843 0.232091 -0.243332 0.0801143 -0.118216 0.0964127 -0.0668043 0.117424 -0.163802 0.140606 -0.0611699 0.106224 -0.140128 0.194429 -0.104326 0.214312 -0.152084 0.167173 -0.169598 0.193496 -0.150526 0.0790997 -0.0938096 0.0619803 -0.154753 0.182865 -0.0764941 0.0421087 -0.0742727 0.155616 -0.039274 0.116169 -0.172606 0.110511 -0.0834526 0.128368 -0.101726 0.0900737 -0.131859 0.0165679 -0.0274609 0.175777 -0.0366657 0.128583 -0.0453852 0.0775301 -0.0187215 0.0729101 -0.115622 0.042502 -0.106813 0.0316558
64.7827 95.1635 0.00282975 0 0.00282975 -1 -0.00598465 0.00197284 -0.00685046 0.00227622 -0.0575849 0.0277815 -0.110929 0.0141486 -0.0586094 0.0529524 -0.162001 0.0339516 -0.0743593 0.0284651 -0.0846107 0.0305161 -0.101592 0.034017 -0.0309031 0.174251 -0.158209 0.140096 -0.148565 0.142924 -0.0807917 0.18417 -0.100629 0.158976 -0.172968 0.0505916 -0.0490887 0.155176 -0.186342 0.0721424 -0.0447108 0.176767 -0.346141 0.125269 -0.0809697 0.201203 -0.112974 0.192244 -0.189275 0.131987 -0.0780563 0.135434 -0.0906422 0.0964028 -0.0628115 0.132873 -0.0760245 0.035147 -0.287377 0.0399091 -0.0374911 0.22187 -0.0853309 0.117623 -0.137518 0.211334 -0.057273 0.0697926 -0.0902346 0.0737949
128.029 118.899 0.0024746 0 0.0024746 -1 -0.0295404 0.137805 -0.103524 0.112009 -0.0834912 0.0756269 -0.109191 0.124542 -0.160291 0.0411479 -0.262195 0.0382504 -0.157287 0.0374154 -0.191282 0.0549702 -0.125474 0.143623 -0.180713 0.0530594 -0.220519 0.159697 -0.352283 0.0647464 -0.20363 0.120538 -0.158761 0.12018 -0.0906303 0.101751 -0.0837447 0.150732 -0.170445 0.131823 -0.141269 0.0601599 -0.133037 0.246296 -0.100837 0.0915804 -0.148306 0.131925 -0.0760673 0.138879 -0.0905827 0.0786428 -0.084207 0.10215 -0.0702951 0.0508205 -0.0423602 0.0615332 -0.0388516 0.0909757 -0.0984375 0.0847971 -0.0132742 0.0954815 -0.0544085 0.0520836 -0.113495 0.0109171 -0.0262649 0.0587784
167.573 175.719 0.00278204 0 0.00278204 -1 -0.0479282 0.149359 -0.0576863 0.130664 -0.0960876 0.0321673 -0.154303 0.124663 -0.0491602 0.168729 -0.188297 0.111458 -0.132046 0.0682695 -0.107956 0.0947145 -0.215201 0.114036 -0.16253 0.0926907 -0.0781124 0.213081 -0.138919 0.0890432 -0.0447953 0.208355 -0.0782542 0.14964 -0.0503992 0.0562317 -0.0606936 0.169533 -0.116559 0.0544631 -0.0716596 0.112982 -0.154392 0.257048 -0.0829346 0.0828411 -0.166117 0.198759 -0.262471 0.043913 -0.0437984 0.105423 -0.286993 0.0552619 -0.0655797 0.0325097 -0.05142 0.0261279 -0.103729 0.0940413 -0.077849 0.057237 -0.0878611 0.160584 -0.0682559 0.118088 -0.128124 0.0843216 -0.0698486 0.0784672
227.117 201.089 0.00285406 0 0.00285406 -1 -0.0564625 0.0916353 -0.0455294 0.0559566 -0.076031 0.057192 -0.0470959 0.06471 -0.149024 0.137018 -0.0194699 0.170846 -0.00295409 0.0575942 -0.00358094 0.0324931 -0.220551 0.122877 -0.0778217 0.113152 -0.108016 0.216375 -0.194503 0.112691 -0.138097 0.235257 -0.216589 0.198367 -0.0834785 0.0494091 -0.157796 0.0386562 -0.214103 0.0438968 -0.0699654 0.100598 -0.14886 0.279963 -0.0785904 0.238901 -0.315845 0.11851 -0.196953 0.0470737 -0.0269039 0.0540966 -0.0687164 0.0544459 -0.102242 0.0773627 -0.0950789 0.130421 -0.0853646 0.0917826 -0.159526 0.108053 -0.114143 0.0100696 -0.0586752 0.00821611 -0.000167774 0.00300801 -0.0046691 2.55231e-005
84.0485 68.687 0.000679297 0 0.000679297 -1 -0.000740203 0.00170316 -0.00104954 0.00275157 -0.0655369 0.0802511 -0.0866917 0.163392 -0.131954 0.112976 -0.120771 0.174385 -0.124088 0.194905 -0.112078 0.217486 -0.000334803 0.00127799 -0.00175662 0.000698067 -0.0803073 0.158819 -0.165277 0.0822396 -0.177266 0.288356 -0.15391 0.18328 -0.237964 0.334531 -0.102963 0.249674 -7.87584e-008 0.000429903 -0.000145913 0.000166443 -0.0816287 0.0899112 -0.052835 0.110432 -0.116626 0.335346 -0.0921034 0.0911956 -0.202623 0.23845 -0.076264 0.103147 0 0 0 0 -0.0069056 0 -3.19441e-005 0.0124703 -0.00504569 0.0128185 -0.00420553 0.00757318 -0.00368251 0.00626552 -0.00482481 0.00533601
134.552 114.411 0.00175674 0 0.00175674 -1 -0.0461816 0.153931 -0.124495 0.0915032 -0.076887 0.112463 -0.138903 0.172301 -0.138593 0.0477334 -0.261567 0.085208 -0.152635 0.0267726 -0.175238 0.0430952 -0.118839 0.222932 -0.171722 0.0638902 -0.222391 0.18882 -0.344826 0.0665128 -0.205154 0.122811 -0.183585 0.117451 -0.102551 0.0864283 -0.0806808 0.142201 -0.137968 0.0936601 -0.0906107 0.0748596 -0.108796 0.201032 -0.0974781 0.104603 -0.0998265 0.125804 -0.0530774 0.12359 -0.13901 0.0499359 -0.104841 0.0670507 -0.0626541 0.0656432 -0.0382035 0.071473 -0.076218 0.0910825 -0.0874559 0.0802564 -0.0231413 0.128769 -0.0499634 0.0341091 -0.114497 0.0052907 -0.0233596 0.0289131
99.9868 121.87 0.00140969 0 0.00140969 1 -0.0407391 0.0468621 -0.0606485 0.111859 -0.0875498 0.070003 -0.0999788 0.134898 -0.0621889 0.165292 -0.122207 0.225253 -0.0966922 0.113973 -0.0449949 0.143729 -0.0670368 0.0340518 -0.0768746 0.0682358 -0.129936 0.0853182 -0.148459 0.153008 -0.102662 0.382504 -0.10417 0.167272 -0.203486 0.108388 -0.100914 0.105528 -0.0363205 0.147174 -0.103796 0.0439482 -0.142312 0.106527 -0.124698 0.0816541 -0.104957 0.40994 -0.0843763 0.0738448 -0.225018 0.119367 -0.0647102 0.0950486 -0.0413213 0.0220136 -0.0224333 0.0846182 -0.0624873 0.0454122 -0.0572631 0.104427 -0.0301334 0.162731 -0.12643 0.0268524 -0.0486664 0.0357397 -0.0457255 0.0473324
200.998 121.994 0.000850896 0 0.000850896 1 -0.0305208 0.0205887 -0.0153078 0.0769826 -0.123079 0.135725 -0.135276 0.128156 -0.0745944 0.228088 -0.174621 0.131809 -0.0818977 0.0860708 -0.143216 0.194439 -0.0364545 0.0641021 -0.0755314 0.0410381 -0.185759 0.181328 -0.180076 0.136279 -0.154976 0.291211 -0.300487 0.125295 -0.103442 0.107677 -0.368602 0.111736 -0.00116009 0.055549 -0.0103957 0.0167085 -0.107765 0.132504 -0.0762861 0.115245 -0.109833 0.215002 -0.0677895 0.121678 -0.127226 0.0604087 -0.0826506 0.112874 -0.0075733 0.00221503 -0.00613139 0.00355044 -0.0981282 0.0505317 -0.116661 0.0215753 -0.0620796 0.136343 -0.0502904 0.0320208 -0.0738382 0.0197461 -0.0498814 0.0094906
93.9105 133.067 0.00172594 0 0.00172594 1 -0.0565077 0.0429167 -0.0395536 0.102573 -0.0959155 0.118164 -0.126479 0.164606 -0.062675 0.172861 -0.103719 0.216027 -0.114066 0.115843 -0.0415304 0.14385 -0.0886295 0.0359226 -0.0878528 0.072577 -0.125554 0.160737 -0.187875 0.162907 -0.12091 0.34433 -0.0700681 0.119308 -0.205065 0.105771 -0.125612 0.0803197 -0.068907 0.10211 -0.105392 0.0602879 -0.152159 0.193564 -0.11564 0.0985106 -0.115003 0.351368 -0.0707189 0.077361 -0.219667 0.125427 -0.057227 0.112124 -0.0584925 0.0246174 -0.0458016 0.0958753 -0.0578258 0.0914522 -0.0766732 0.0668752 -0.0338784 0.151824 -0.107831 0.0208432 -0.0452751 0.0374615 -0.0210898 0.0673023
148.52 142.461 0.00153102 0 0.00153102 1 -0.0608592 0.0373056 -0.0459751 0.0868276 -0.0742382 0.0737756 -0.0967909 0.0825989 -0.0953564 0.145244 -0.180508 0.156101 -0.057369 0.0816333 -0.0659538 0.052719 -0.0806588 0.0555355 -0.0989917 0.094461 -0.082751 0.137946 -0.156502 0.164753 -0.0804362 0.197757 -0.111955 0.266891 -0.117866 0.163957 -0.0603656 0.163291 -0.0625117 0.0432155 -0.0292302 0.114972 -0.112437 0.1004 -0.153369 0.190187 -0.0995061 0.367685 -0.126716 0.120748 -0.214053 0.0929401 -0.0919347 0.0817457 -0.0363847 0.0678181 -0.105152 0.0200367 -0.112045 0.0510565 -0.0971313 0.0771034 -0.0674431 0.310716 -0.109315 0.0443143 -0.152055 0.0885317 -0.0316096 0.0718444
112.037 167.151 0.000845648 0 0.000845648 -1 -0.0626538 0.0457792 -0.0680567 0.0740405 -0.108053 0.137296 -0.15074 0.137825 -0.0882692 0.13731 -0.103744 0.125153 -0.00136087 0.00433567 -0.00191337 0.00213895 -0.0893224 0.0500119 -0.072937 0.15947 -0.104382 0.301734 -0.143866 0.262016 -0.18121 0.211297 -0.0961432 0.256243 -0.0127095 0.0404592 -0.0301738 0.0243534 -0.0937055 0.0804502 -0.121433 0.0508098 -0.122848 0.392167 -0.134752 0.0902589 -0.291286 0.234669 -0.105601 0.112325 -0.0354128 0.0839784 -0.0410127 0.0438183 -0.0485466 0.0416224 -0.0385745 0.0864567 -0.0495905 0.160227 -0.0871818 0.0546551 -0.0600809 0.0730554 -0.0604223 0.0425913 -0.015506 0.0130285 -0.0153577 0.01076
