# Supplementary material for: Handheld versus mounted laser speckle contrast perfusion imaging demonstrated in psoriasis lesions
Source: Sci Rep. 2021 Aug 17;11:16646. doi: 10.1038/s41598-021-96218-6 (PMC8371022; doi:10.1038/s41598-021-96218-6)
Supplement: Supplementary file 2 — Supplementary Code S1. [file 41598_2021_96218_MOESM2_ESM.zip › Supplementary Code S 1/code for processing raw data/1 segmentation and alignment/IAT_v0.9.3/IAT_v0.9.3/features/SURF/tmp.pgm]

P5
213
178
255
´³C3269724/2997599;327746IC395/3437?u£¸Âº·¶²¤{vsxpwotustsqpjjiiwkljkil_H;:Xy©¬®­®°¯­®««­®«««©§§¥§¡¥¥¥wXVHC985.17407-/5843661473620321/8<;E¦¨§§¥¦¨¨¡¦¦©¦¥¢¤£¥¥©­­¬@255/351563<84B¢§°²¿ÇÁZE;Mu±©a4311:61-1=41=466;826765596710;412X­¶¼µ±¬¥~{~~zwpswyppqrsqnponomkjmiobLA2Ah¤§¨«­®®¯®¬±°¯®­ª­±©©¨¨©¥§¦¦§¤¡¢upkQ;354116007/0352.,030;25483=D¢¤¤©£¤¤¤ª¦¥¦¨££¦ª§¥¢¦ªª­D2361//8685676Y §«®´¿Ç¸W<:X{³@0.0-13,05540651764*66221491/42/2@{¤±µ´°ª¥~}|wzrqrwsqnmfrruojnpllom]M7:E}ª§®ª®¯²°®¯¯®®­©¯ªª®¬«¨§¨¤¥¦©¤§¥§¥¤qL/-/.496:504>6//3-17)65;78R¦«©¬¨©§§«ª¡¤§§¤£¥¤¤££§­¯C51/13056:6:6<x¥ª­¯¶ÄÉ¯S;;m~¨Z2,)1353.3315367<32575742364033403Q§±µ²¬©~|x{zvs~twvlnmjpsqlioqlnlZH6<Z£ª«§¬­®­¯¬­¬­¯­²¯¯ª«­¬«©¨§££¦ª¦¥¥§¥¡ ¦¨©ª­¥Z60/3311403280/,,14.46:;4Z¢¥¥«¨¨¬©«¬¥¡¥§§§¦¥¥¢¥¨@22/8-728;186X¥«°³³ÊÍ­N;Cz?4.2/1.//438/7:7./(5?4:1./45+-16.>kª­²°¬ª|~{~yussvqooonqnlpqmpmeQ98=d£©©ª«¬¬±®­­°¯°±¬¬®¯¯¯®¬¨¨©¨¨§¬­£ ¢¦¤¢¦­°³·¶¯h=-317/11036)-1041+-52-8,a¥«¬©©§ª¥¦¤££§¦¦¦¥¤¢¤¢¡¦ª©N4.35530583<7p «´´ºÅÊªxC8S}U-/,4-551.0-4;9<5421461<82/031/137W¤°¬¦§¦¢|z}zzwvyrmqunphvkinomm`B75@j¨®®¯­­®­¯®®°²³±±³­®®¯­ªª««§¦¦©«¤¢¡¨¨©¯¸½ÀÀ¸X85/423/-,526312/...078576n ¤¨§¤¦¦¥¦¨¤§«¤¢¤¦¥¢¢ ¤©§a2943/13826/C§­µ¹¾ÇËªzB7f=2+,/1502;6466224320685:02144.1618h©ª¬¢¤£ }{|yxzstrumpqmkjoklgeWE;<J| ©¦ª¯¯««±««­²¯³°³°®­¬±¯­¨¨¨©¦§¨©ª¥¤¢§¨ª­º½»ºµI2/1,35/1.4/-...-1-/+073509u£¨¦§§§¨§¥§¨¨¥ª§¥¤¨§¢¥¨§¤§©v675515694;6c¡£«¶¼¿ÈÄh*>s+,0,24338>:688/115454557032031.45O§©¥¢¡¥|{tvwswvvlsqmrpqphec^P?58d¦¦©ª¬¯¯ª«±ª««­°¬²±¯¯±¬¬­¯«¨¥¦¥¨«¬¨£¥ª­¯µ¼½¾½µ|D1330375/22-.))..110//01355:~£§¨©ª¦«¨¡¤©««¨§§¦£¡ª¦§¨¨ª°?5502265.1A§°¶¹ÁË¿j;S0/0*04447:8792.88685114986501355>b ¤£¡{w|moqqwyujmrolkpribPB7:Gpª«­ª¯®®®«©©©ª«­²¶µ³¯®²²°¯«ª¨¥¨ªª©©«¦ª²µ´·¿ÁÀ­{:6-65/042-)00)0-)24441/,-341<¦¥«©§¥¨¨¤§ª©¥§§¦©§¡££¦©©©¯A0*0.28857X¨±´¶ÁÏÀ_;_-103/2/5226863065/32724661412263Ky{{wyqsotvrooovsmnliaM668^¡§¨¬©­²¯­¬­¬©®¬«­®µ­°­«­²²³«¦¨§¦ª«ª¨¨­³¹ºº¿¾Ç³o73:/263130..1656JB1-,14.*0482:¤£§¦ª«§¤§­¬ªª¬©¥§¨£¢£©«§§«G02021174>r£«³µ¶¾Ë²MGh7102032421945323:40-908562500438\}{tqrqsvorsolsmmfVD95Hn¤¨©©®¬¯®¯¬¬­«§¬®­¯°®°°®­²±«­§¦¦¥§«¬§¦«²µ¹¼¶¹Àªf<8-,5311/10110-.4wZC300*1042? ¥¨«§§¦§ªª¥©¨§§§ª¤¤¢¥¨¦§¨Q49462352Q¤¨°³·ÀÐ®CIu51030-443252136040416/537422/2-?p{|zyuzspvlqnmmorqkaJH6;Z¨¨¥¨«¬®¯«ª­­¯¯®¬¯­®®¬­¯­®¯­¨¨§¨§£¨§¦ª¬¯·¹½½º½]140/6705/323*11-4-m§¨§kY=1253J ¦©¨¦¥¨¥ª«¨ª¦£¤¥¨¥¤££¨©¤¤\96-50042i¤«²µ¾ÅË¤wDLy3234036./5364475119,069;94-5.02R{}uw~qsnmrptnrropgVF:7@m¡¬­©©°¯¯¬­¨¯®®®¯¯°­¬¯³°­®²®¬¬¨¥¦ª¬¯¨£ª±³¾À·¼»W:425633/43313-,1+02O¯¼Â½¹Á®b21F¢¡¦¦¦¨¤¥¦¨ª¦¨©§¦§¦¦¨¦¦ª©¦¦§m>5/0244P¦¯´´ºÆÃo=]~132/1.133--//34563555.723126368^|{}ytsonhootpouo_XA;8;W £¥¬ªª¨«®¬¬©®®¯°®­®¯²°®±²®°³±«§«­®®¯°©®±²··»º·»G24144624512-356<51313®¼ÀÁÁÈËÄ>9Y¤£¥§ª­¥¡¦«¨©¨§§¥¦¤¥§£¤¥¥¥¡¢uA942625n «®µ´º¿ÀiFn~AC82216418636925557/608:-112/6Egx~zvwusqnnomngSI:69?Co¤©¨©¨¬«ª«¬­®­¯¯±³³±°´®¬­°¯¯²¯¬¬§ª¥§¯²¨ª®µ´·¸¼½·N9/254271.0+0+35013-041n¨·Æ¾¾ÂÅÃ?7_£©¨§¨§¥¨¤§¨©«¥§§§¦££££¢¦¥¨¦¦W=4/30Q §­µµÀÆ¼ZHu_bY@;396268463326/312637-822,:Qgxw|yrvuvtpos`L@5:6:>X§¤¨©©¯­®­¯­¬ª©ª¬¬®°®¯³²°±²±°®­««ª¬«ª§¬¬«°±¸º¶º»ÁY790649412284//..//4*++1N°»®¹¾¿¹C3c¤©­ª¨ª©¥¦ ¤¢§¨§§©©¦¥¤¥¤¤¨§¦¥¥i>8639q¢­±¶µ¹Ä°PQ|_xsYHB>87448;7533423015412434CXk}}zuusysqnosl_I969569Lr£©¨¨«ª®¬®©¯®­­¯®±±¯¯°±°®±³µ´°®¬§¦ª«¦«¯­­´¶·ºº¸»º]643564446/321056-1622-..?©²¯¶·¸¶E9l¨¨¨ª¨¨¦£§¨ª¥¨¨«§¥¦ª¨¤£¦¨¤§¢¥¦¤U>>Da«°²¶½È°I\}£JoyseI@>8658;89454437165<@ID<N^p{}rstusttqi`WP@@75385Fn¤¥¨§ª¬«ªª­¬­²°®­°³³°®±²¯®­°¯­¯ª¨§§ª¬©®­¨¯¶·¹º¿»¹¤c7776:58503-1011./121-*,.+1t¡°­²¯²µI4u¦¤©­¦¥¤¢§­§§¨«¬ª¨§¨¨§£¥¦¤¤§§¥¥qRIi©¯°²»¼ªIf~§KXo~gMA@?6;8/4746949>R\dkdTARblv|wmpnd]^[[XG@983:387;U¤¤©¬©¨¬«¯®¯®««ª¯®­¯°¯¯®¬¬¯¬¬¬««§©¦£¥©­¬§«°³º½½ÅÁ©n?46@<5<352:2/4332--/01/--45_¥£«­®¯J9t§¨§«©¨©©ª¥¨§©©§¦§§¦¥§¤¡¤££¢¤¡¢«¬«µ¼¸£zEm¡«OIa{nQD?2<A=<=46@QdwzutudN@GPV[VTJHD?7BA=9769767828Vu¦¤«¦¨«­®¯­ª¯­®¯­¯®¯­«¬®®±¯­®­¬®¯«ª¦ª¥¦¨«¬¬¯±³¶¿ÆÂÃ·y9548C>6977.23510.023/03,0-/4S¡¦¨©­­U5m§¬¨©««­§§¦£¥¦¥¤¤¥¨¬©§£¡¤¢£¥¥£ ¥¬¯ª´¾µnDq¢«r]Wl~lUD>C=;9:?Xmz|{zxoj^E;44<84<71698359;:92601;T~¥¦¥ª«ªª­¬«®®¯¬ª¬ª©­¬®¬«­­­¬¬¬¬­«¬¬©ª©ª£¨«­©¯°²´¸½¿À·9777;<86405622200///0-*)++200G¦ ¢­¨V4h¥¬«ªª¨ª®«©¥¥¤¦¨¦¥¨¬¨§¤¢ ¤©¦¡  ©­¯³¹¶kKu ¦~o]^w~pP>>8CCSlyvxzwocRI@2336989;269571<;3978:Fi¢¥©©¨¨¬¬¬­¬¬°®°¬®­¬­¬¬­®¬®©­¬®¬ª«¬«©§ª¬©«®®­«¯±³¸¸¼Â»E46<?878;?<53/-1234+-2+/.0-,.46u£±¶b1n¤¨©¦©¨«§£§§§¦§©¦¢¨«¦§¨  ¥¢£¤  ®¬±¸¹±[Ivª§|quwxQ@;XowzuvshXB;336301357283476>174;=FWx¢¥§©©©ª««­««­­¬¯±®¨­­­®­®¬«¯­®­­­°«©¨¨©¨§«­¯®ªª¯²¶¹¹¸´D755>;;8<79415+/.-1-..5+-.1+)+25e®ºf5p¢£¦¨©¨ª£¢¤§¨¥¥¥¨§¥¤¦¤¦¢¡ ¦§¢¡¡£­«®²·¶XO¤§¢{zs]hv}r`E:84384435024:/4;8966:@BPh£¤¨¦©­¬©¨¬®®®¬¬¬¬®¯¬­©¯¯ª¬®®®¬®­­¬ª¨¬««««¨¦¦©¨ª¬ª¨­°´»¶¹F,379:;<;@;47853.,,3/0,0/0.+.,1/4U²¹m3l¤¦¥¨«ª¨¦§¥¥£§¥¤©©¦¤ª©¢ ¢¢¥§¦££¢¤§¡ ¨¤©®··¢ZHy|¡©¤}~{|~u`L@8876;IDA9B659>=>CCDBDJf¥£¥¦ª¬«¬¬««««­«©¨ª°±°ª®«®¯ª¬«¬®­®¯°­¬¬ªªª¥§ª¨ª¬©©«­¬°³´·» W307?<?@8>?;7</,62-+0/-/.-/),1./16Kw|«¸m4f£££¦©©£¥¦¤¤¨±°¨¨¨©§¢¢¡¢¦¥¢¤¦££ ¡ª°¦£¨¯²·¶]V¡ªª~}~yfM9844@15EVTTNQPHMHENOP\fu£¤¥§§§¯¬­©ª¨«­­«­­¬¬­°¯¯®¯««¬­¬¬¯¯¬®°®«««©ª­£¤¬ªªª©¨­­­²·¸·¦c.6376:573<?<:9612446?>92753+/1-169Ep{§®l:g£¦§¦¨©¦¤¤¥¦«­«¦¨¨©¨¤¡¢ £¥¥§¦£¡«¨  £­·¥«­µ¸¹gW|z~©³ z[D53820086Uwxxtt{vz~~ £§¨©©©©¬­®¬­«¬­­¬¬®¯®²°®­«¨ªª©­°¯³®«ª®°­­ª­°®ª¨ªª­¨ªª­¯¯³¸·¨d5.95<6449<79;;IGJVaw}vul^JC<::2599>Wn ®i3c¡¢¥¦¨§¤¤¥£¥§¨¦¤¤§¨§¤£¤ ¡¡¥¦§¦§¦¤¤¤¡¥±·d¦§´½ºr\}zv£¬y¥¦¢tM<38<@5=2:_¤¥¥¡¦§¨¦¨©«¬©¦¬©¨ª«­­­­­®°®®­­®¬¬­ª¨©¬­°°¯¯®­¬­®®­©§©«¨¬ª¬¬­¯­°·­e/22.-98698=@Lbq ¨¯¬©§§{ofZL9::>?Ok~ j6[¤¦¥§¨¥¤¦¢¥¥§ª©©©¤¥¦¤¡¡¢ ¥¥¦¥¥§§¤ ¢¦·ªVM¡©´Á½je}¤`¦ª§¡}bE@::1:6861`¤¢ ¦§¥¤¨§©«§ª­­¬©ª§¥««¬ª­«®®±³±°¯¯®®¦ª¬¬®­­°¯¯¯®««­¬««ªªª©«ª­®­²²²¢d30-1.076<CG[z§§°¯¯«®©®¬§«¬§{dP<:;DB_wk2M¡¤§¨««¦¦£¦¨§¢¥¨¬«¦¤¤ ¢£¤§¦¤¤¦§¢¢¤ª«·3G¡±¶»¹ah|~~A¤¥¨¨~ZFG;69:3761d ¢ ¡¤¨¨§¨¨§¨¨§©©¨¨§§¥§¨§ª­®±¯­®¬®¯¯®¯¯°®«ª­®°±®®­­¬ª©ªª©¬ª«¬­­«©¬®²³­Q483.),1<CRc¦ª«°­±°¯¯´¯°­¯«¬©¨¤¤¢sUCB@8ELmc/E¡¥§¤¦¥¤¦¥§§¦¤¥¦§¨¦¤¥¡¡¥§¥¨ª¥£¡ ¡¤°´©U,U ¡¬·¾²Zm||~y4§§§©¥kD@7776<058i ££¥§©§§¨§¨¨¥§§¨©ªª¬©¦£¤¨¨©¯°­¯±³°°¯°­¬­®®®®¯¯®¬«¬®¯¬¨¥¬¨­«©¬®®¬©§¬±´­v827:7.0BOfz¢«±¯±´±¯®±¬®­¯®°¨©¦«©ª¨¨£jP<?9;8KE1>¢£¦£¥£¥¨©¨§¤¦¥¦¥¥§¥¥  ¢¦¤¥©§ ¢£¤©¯°}7(b¡­ºÀ¹Vm~h3¤¦ª¨ª©wKC>8498:95l£§¦¤¢¥¦¥¨¨§§§«ª©©¬®­§§§§©¨®®°¯ª«°®®­±¯­¯«²±®­°­°¯¬­«¬¬«¬¬««¨ªª­®®®­­²K/2368Sp ¦­¯±³²µºº¶´µ®²²¯­®®­¬®°®©ª¢«£ \A<26/263z££¡¥¥¦¤§¦¦¨§§©ª©¨¦¥  ¡¤¤¦§¦¢¢¨¬³¥V20s©·Àµ]r`7§¨¬¬©¨ gD>=<:177;q¤¦¨¨¥§¦§¨¨©¨¦©©¨§«ªªª©¨«¬ªª­­¬¯°­®­¯¯²±¯°°±¯±°¶´®¯­°­±°­¬­«©§¨««­°°®®¥^4//6Ou¡¢¦¨¨¯¯°µ¸´¸¼½¼º¶²¸²°®­®¬««««¨¥¤ª§«©hB393747n¢¤¥§©¨¥¤££¤¥§¦¨©©¨§¢ ¦¦¦¥£¤¢¤¡£­°¸3.={©³½­Ln|P2§¦¥¨ª«© q\I;<:27={¥§«©¦¥©§§§ª«©«¬«­ª««­®««®­®«®®¬²­­°²²­¬±²°­®²²±µ±®­¯­°°«ª©«ª§¦§©¬°²®¤q43.Ip§§­°°´¶µ¸¼¹½¾¾½¹º·¶µµ±°«ª­²¯ªª¦¦ª©¬®ª¡|N84:83c£¥§¨©¨©§¢ ¤¦¦¦¦§§©¥¦¥¡¢¤¤ ¤£¢¢¨°·­R3.I¡ª´¼ªKxK8©§¦¥¨©¬§xaM?57G¢©§¤ª©ª¨§ª¬­«¬ª©¬«¬­®¯«ª¯¯®ª®ª©®­­¯®­­®¯¯¯°³°¬±°««¬¬ª­ª­¬©©¨©¨©©«¯³¬{:*7a¡¢¦§¬«³´³µº·¹»½½»ÀÆ½º»º¶±°¯®¬­¯­­ª«®­®®­¨§¡nI/2.N£¥§§¥¬©¨¨¥¨§§¨¥¤¨¥¦£¤¤¤¥£¢¢¢¦«±¼05-R ¦¯¸¼©}L|~B7¤¤ª¬§£~|];:4T ¨©©§©§©«¬¬¬«¬©ª©¯­¬­­¬¨¨¬©ª®©¬¬¯°¯®­°±²±²´³³±¯¯®²­¬«±®ªªª¨¥ª®­­¬®µ;3Mw¤¨§¬©¯°µ¸¹µµ·º¼ÁÂÀ¼¾Àµ¬³º°©¬¨§ª§«®ª§­¨­©«ª¬§¥{L5<L¥¦©©¦§§¦¥¦¦§«§¥¢¤¥¤¥¢¢£¢¢¦«²´±`2-1]¥±¸·¤yM~{E2¤¢©ª©¤~yZF=9d¥ª­­¨§¥§§ª«ª©«««ª©«®±¬««­­¬«¬­­¬¬¯®¯®¬¯°¬¯¯¯´°²®ª¬­®­¯¯­¬©¨¦«­¨®¯¬®h;^¡©ª©®±²µ¶·¹µ²´»ÂÄÂ½¾­¤mmkjrx £³©¬ª©¨¨£¤©WEE¤£§©­¬©¦¦§©¨§¥©¬«¨¢¢£¡¢  ¡¡¡¤¬´º?624j§®´¶¢sO~w=0¢«¬ª§y|yU?8Bu¦ª«©ª©§ª«ªª®«ªª­­«­­­ªªª«¬«ª«®¬«¬­®®­­®®®¯°²¬±°«««­®ª­¯§¤§©«®­«°²®¦tl£¨­«¬²³³µ¯°µ»·¿ÄÅ¶xhJC7:?54332+;MVdm¤§¤¥¦£ª§¢bG§¤¦¦ª¬¨¤¥¬©¢¦¦¥§¦ £¢¢¡¡¢ ¢ ¥ª´±]:21:s¦¬µ¶iT}}~p6/£©¯ªª¦kfaKC<K¨¬«¨©¨¨§©©¬®®©©ª¬¬ª«««¬¬««¬¬©¨­­¬­¯¯°³±¬®®¯­­°°²¯¬­±¯«¬¬ª­´¯­ª¬¯±¯­¤¥¨«¬­¯¯²°²¶¶¸¼Å½¹¡{XH47573/31/230.+6,1/3If{¡£¤¦ª©§¥c¦¤¤¥ª¬¦«¦¨¨¦¨¡¤¥¥¤£  ¡   ¢¤§§¬¯µF721H|¢¨¬¸¸^[}z]50¡«©«¨¢obXGA@[ ©¨¥§¬©¨©¬¯¯«­¦¦¦©¬¬­­¬¬«©¦ª¯«©ª¨ª¬®­®¯¯­­¬°®®±®­ª¨ª«§¨ª©­«®²³­¬¯³¯®««­¯²«±¶µ¶¸»½·½³X=.0778638114..3-)$'*+30+5EZ£ª©¨§¥¦£¥§©¬¨ª©¥¤¥§§¤¤¥¥¢ ¢¡£¦¨±³e9114N§­¶´T]~Y12¢ ¨§ª§¤{l^H@;l§¨«¦©©¨§­¬®ª¨©«¬««ª­°¯®®­«¯¯ª©ª®¬­­¬¬­­¬±ª¬°®¯­«­¬¬¬¨¨¬°°¯®±µ²±µ·³¯±²¯¯®¯³¹¹¿Âº¾¹T-*-1203:53437>4.1--006.12.122?a¥¦¦¦§¥¥¨§¦ ¦«¯§¨©§§§§¨¨¦¥¤££¤¤£  ¦ª²K7036Y£¬¶¸Tc~~V-6¡©¬­ª¨¡{gJ@A¢¥¦®ª©¨¨®°©¬ª«¬ª«®®«¯±±®­«ª¯°®°²±®¯¯®¯«®¬®®¯§­­®¬­¬ª«­«®¯±²°±³°®±°²±´¶²ª¬°·¼¾½¼¼¬xC.3,0+.44@64582>8/.-0.).,2/022259@k¦ª©¨¨§¦§¦¢©ª¯§©«§¤£¥§¨¦§§¦¤¤¤¥ ¢ ¢©¬µwB754>d£«³³Mb}_/1¢©ª©§¦£zbKT¤¥¢©®«®­³³©¬ª¬«¨©¬®®°±±°­®²²°¯­®­°¬«­°©®­­«®±®ª¯«©¨¨ª¯±¯®°°°´µµ³¶¶¶²¯¯²¶¼¼À¾¸¿¶Q/.12.14956560412667334.04-'/0/228448]§ª§¨©¤§¬§© §¦ª­®¦¥¨©§¤¤¦©§¨£ ¥¬±¤U<79;=k£«µ·Ka`1-¤¦©©ª©©xUa £¥¦§¥¦«¬°®¨«©«¨««««¯°¯¯°²´®©ª¬²­°­­­¬¯±³°­«¬¨®©«¨©«ª­­±°¯²²³¯±´³¯´¯§­²¿À¿Â¿ÁÂ d1/1.0/.521/53517423463,.,+.)*45-,3?./1:W¤£¥¨¦¨ª¥¨©©«ª¦©§¦§©§¥¢£¨¥¢ ¢¤ª³?539?Hv¥ª´±B^n81¤¤©¬¨¨ªx~ £¤£¦§¦©«¬¯¬«¯«¬¬®­«ª¬­¬¬²µ²®«ªª«©®«­¬«®­­¬ª©¬¬¬¨ª«®°®°®¬®±²±±­°±¯ª©«¦³¼ÁÁÆÅ¾³F4//6,0131-34025985-03690/4,2/*-00018,057=O¡¤¥¨¦¥¨­«ª¨¥¦£¤¤¥¤§¥¤¤¡¢ ¡£©¨¯e4593:Hz¨¨±³DXo;8¥§¦«¨¨ª¡¦¢¥¨¦©ª«««­­¬°¬®­«««­°¯±°­¬­­¬¯¯¯¬ª¯®®°³®«ªªª©«¬ª­­«¯±¯®¯®¬°±®¯©¨«¬±½ÆÄÆÃÇ©j6.82*2-.06/+457553/236-324.182.+3/-1046+13;<S¦¨§©ª§©§ªª¥¨¦¨ª«¨¨¥§¢¤¡¦®¯H4856<M¡¢¥©²´ET~I.¨£¡ª¦©¨« }¢¨¤§©¦¨ª«¨¨«©©®«ªª«¬¯¯°²®ª¬¬®­¨¬­­­°­ª¬¬ª«¬ª«ª«¬©­¬ª©«¬°¯°¯¬®ª¤¦ ¤«±¸»ÂÄÊÄO++.(((-,//21(2400./6/0-142.6235102+(/44;46/35<X ¤¤¤¦©¦§£¥¦¦­¨«¬¬©¨¤¢ ¢¢¯µ<6<:1:L¥®·µJI|}e5¬£¥©¨¨§§t¥¨§¨©¬ªª«¨¬«««­ª©¨ª«¬¯°¯­¬®­¬®®®«ªªª¨®§©¨©­¬««©£¬²®§«°«²´®­ª¥¢¦¤§³¿ÂÃÉÉ·yD1),,0/,0/.30/48213//<..407700/0/00/,.132-12*/188e¡£¦§¨¨¦¥¤¦­²®­¨§§¦¥¢ ¤©«b45644;U¥¬³¯zFIxyRª¡¢¨ª¨¦§¡w¢¥¦ª«ª©«§ª¨ª­¬®±¨¨¨®®¬«¬­¬­«¨«ªª¬§¨§¤©¬§ªªª°°¯¯®­¬««¯®¯®®§£§¤¦®¸ÀÆÅÇÏ±a/3./1010.-2.)0/62.274784;95,5:5*1.-49-,3/3785+2946<y¡¡¢£¦¨ª¨¨¨¥ª©¬ª¨¥§£¡¤ ¡¡£¨§M4:85<8Y¤¬´°{BBrn¦¤««©§ª¦¨ª¨©©¬©ª¨«­ª©«®¬©«¯±®¬««¬­§«¨ª®«¥¨§«§¥«­®¯®­­§ª«¯±®¯«¨¤¡£¥¬µ½ÃÈÊÆ¡Q063.30--,43//.4.'//.57/26622(./3-21363001121352/006/:¡£££¨ª§££§§¨ª«ª¨¥£¥¨¡¤¤©¯A4276:?f¤¬³­uF=n|~¥¥ª¨¦¥§¤¡§¡ ©§©¨­««¬­­ª­®ª­¯­®®®®­¯­¯«¯¬ªª«¦§¨¨¬­°°®®­¯­ª©ª¬´ª§¤£¡¤¤¡¨¸¾ÃÄÇÌK722,11,.01/.3/01323//9342213//302//.6>CKOE<@4525383:/5Y ¡¤¤£¥§¨©¬©¨ª­²°¥£¥ ¡  ¦¬¯k3423/.@j¦¬²ªtO6h ¦«­©¦§¥¡ ¤¥ª«©¨ª¨¬«ª©¬®¬­®ª®­­­¬¬«®ª®®ªª©ª«¨¬­««­¬­­®®¬¬­«¨§¡¡£ ¥ª´·½ÂÇÆ¤S700101.2.*26.1000*/54+-41+/24,-213.=Tm£a?71+/2;.57d¤§¥¤¥§©«ª««¬­­©©¤¢¢¡ ¦®¦Q460432Bv §§¯«qZ:]}©ª¬®­­«¤¨¨§¢ ¨©¨ª§««¬ª­®««©«¯­­­««©¨«ª¬ªª©ª«¨¨¬®ª­«­®­°¬¯¬ª¥¤ ¤¢¬´À¾ÅÆÆ U+322.2/-2./30+.0-+-0,21471/+40401<Lj¡µÀÂ¿ÅÍÏÐ½rO31.4114=r¥¦§©¬«©ª¬§«¬ª¨§£¢ ¦­9034258O¦©®§o\DQt}}©ª«¬¬¯®¦§¨¦¦£¡ªª¬¨«¬­¬¬®¬­­­­®¯¯­¬¬©¨©®­¬«ª­­¬¬¬­ª©©¬­¯¬ª¦§¥¡¢ ¦¯º¿¾ÈÇO9653.+1/0/141)---42/12*6:97721./8O{±¿ÇËÇÆÆÅÄÊÍÏÎÃªj>-..-29N¥§±«©©««¬¨©¨¥¨©¥¦¤ª´w67-5.34V¨­±ªyeBEcy}¦¬¬­­®­¨¢§§ª¨§¡§ªª©«­¬­«®±²¬¬®±­®­¬¯¬®©­«¨©«­­¬©©§¬«ªª«ªª§¢¡¥ £¤£¦±´·¼ÀÁL861-51.33682223./)-/33-555/83549Jz³·Á¿¾À¾Â½¼¸½ÆÆÉÏË¾F3**&17i§§§¥«¨ª««­¬¬©£¢¢¥¬­_350/.24Q§¬­£tcCDVt}}£­­®¬®­©¨¨©©©¨©«©«°³­­®­¯¯¯­ª¬ª¬«©¯¯«¨ª¬«¬­««ª©ª¬¬©ª­¬¦£ £¢§¯¶µ¹Ä¾I2761./1055742/38-/.15/4-26-60+34i­»¿¹º´¶¼¼º·²°±¹¾ÀËÀÊÊH5/02(>{¤£¤¨¥¨¤§©©©§¤§¨£ ¤¨®A/21.-1A`¦¬¯¥~gE7>_~¡©«°²±¯§¤£¤§©¨§¬©ª  ©¬¬­¯²­­°®¬­«­®®ª©«­¯¬«©¥©¬ª©©¨¨ª®®¯ªª¨£¡¦¯µ¹¾¸¾;/8566434433212.,../.,--85320655I¨³¸º¹³´³²··´¯­±±¶¼¼»¶¹ÁÃ:/72/3K ¢¦¤©¨¦««®¬¤¥¥£¡£¦§³}55110*21g¢«±¥|k@77Eo{{}u¡§««±²³©¡¥©¡¦§¨©©§©¨¦§§¬¯¯°³®®¬®¬®¬ª¬¬«©ª­®«­¬¦¨ªª©¨§¦©«¬¬¯¨¢£¤¬±´¼½ÀÂ>31334535482741102-/.235,2676351g¡½··´¯¯°«¦©¯±±­©¬°³¸´³°³·½Âu461/07r¢¤¨§ª­©«ª­ª©¥¡¥ª°­W((,00-2<j¤­¶¬pR4/0Jq{}{i[}¥ª¯³µµ²­¢¦£¢«¬«ª©ª©«©©«­®¬¬®®­­®­¬¬§¨¬«ª¨§¬ªª­ª©©«§©§««©ªª©¢  ¡­¸º½¿Á@160233+2657663/,,0-///11-.0269Ay¶ÊÃ½»²¬¦¨©££¥©§¨¨®°®´³¬¬°¬±¼¶g4+-+K¢¡¥¨§«ªª¨§¨¨¦¥ £¨­³£D-++-,76?s£¬µ¬oL<456Tw|oWFy¤«´´¸½¶¯©²¥¤««¨§ª©¦©©¨ª©ªªª­±®±±°®¬¬­ªª©¨¥§©©ªªªª¬©¦«­«©ª©¤¡ ¤©°³¶º»G3277486.:674671,04012++0,0.124JÃÉÈ½¸´®¨¡§  ¦ª­«¬©©««®°º¾¸k71.6g¤¦©©«¬©¦ª«©§¨¦¥¥©«°:1(,'+80F~¥¬´­wT=754>Mpxz_NG¦¬´¸¹»³­¬³£¢¬ªª©ª«ªª©ª©ªª­¬­°°®®¯¯¬¬­ªªª©§¥ªªª­¬«¨¨ª­ª©«§¡£¨°´´¸¹?-/3614;737/,15530,1/.-,*-/0.32W¥ÐÌÉÂÆ¹¬¥¢ ¡£§ª«¬­­±¹ÆË¶S...C££§©«ª¨«ª§©¦£¦¦¨¬¯²m01,0+.5.A¢®¸µyU:39556Oiv|}||kTHH¨°´º¼¼°°¬ª ¦¥ª©ªª«¬ª­©ª©¨«­®²±¯®­¬­««ªª©¨¦¨©©¬ª¨¨¦¨««ª§¡¢¦§±´´³G1+.363/53942-452-663=0//,-146+^¸ÏÏÑÁº¼´¥  ¢¥§¬¯¬¸¾ÃÕI>20e£¥¥§ª¨ª¨«¨¨¨¡¢¤©®±¢M65-./132D¡¤©°¸}ZF=70375E[owx{y\N@b§ª¯¶¹¿¸°´±£¨«««ªªªª­¬§ª®­¯®®«¬­¬«­§©¨¦©«©¨ª©§¦§©©§§¨¥¤®­®´¼ P31/,486.8525856;35(001,142*./3^¿ØÒÔÍÃ¶¶­ ¡¤©­µ¼ÀÌÓy732I¥§¦¥¦©§«¨¥¦¢££¤¬²:32.,-,*/P¤«°º~bG6830'.07>JLGEoN=E¬´·¸¼º¹¸¹°£§«ª©ª¬«¬­°®ª¬®²®­ª««ª¬«¥§ª¨§ª©­®ª«ª¨©§¦§¥¢¤¨¬´·ºª]+15105-525706327/.;20*1+.::*+0iÂÐÎÕÓËÀ·¨}z}~¡£©°½¾ÊÕÀV-03q¥¨ª©§¥¦¥¤§«§ £¨«­n10+.,((0/P¡¨¯·jD=@94-,,,-01)/XN;X®µµ¶º¶µ¼¾¯¢¡©¦¥¦§«ª¬­¬¬­­ª«©ª««ªªªªªª¨©¬¬«¨¬©©«ª§¦¤ ¨§§¯²®k7760,5213535-443144,*22253(57/fÄÕØÚÚÓÄ¸®¢}tu~x~{|§­µÁÂÌÖ>21N¥©ª©ª©¨¥£¦¦ª¦ª±¡L...451-+/U «¯·¦lA84961/+*04//1RL=}¥¬³´»¿¼·ÂÃ¨§¨ªª§©©ª«¨¨«¬«¬­¬­¬ªª¨©¨¨§¬¬®©¨©©§§¨¦ £§®²²9/-/,3401217>/9:52693,/02-1463_¶ÊÐØÒÑÊÃ±¢z}|xvpuyzxmx~£¬¸ÀÇÎÉk036w¤¦¤¡¢§§¥¤£¡¥§¦¶?03041/,/0_ ¥«¸®xD;64624--05/52QANª¯³¸À¿¹»Æº §«¬­¬«¬¬«««­ª«¬®©ª¬­¦§¨¨ªª¬ªªª­¬¬§¦¤ ¤¬¬®Z3/++.020137,8;3520./..0,*//04\¸ÍÓÓÖÕÉº­|zywrllsnoknmqsqxy¥²»ÂÇÏ§=/+T¦¨ ¡¢«°´7/3.2,,++0f¤©­®¶¯{JA;202/--3;/-.J=r¢ª±´¼ÄÄ¼ÂÆ¯¥¬­¬««¬«««©ª©©««¨©©ª¨©¨§©¨¨®­¨ª«ª¤  ¢¦¦£A--,,.1773432151/3011-63-0,2-L¢ÎÏÚÔÌÉ½¯vpmknolnihfimtsutruz¯·¿ÁÇÅk+);w}nqzb02720+((01m¥²¶¶µKEE5+-/2764140?R©ª±¸ÃÅÂÁÌ¾¥¤«­¬«­ª©«©¨©«©¬«©©©©¨©¨§§¨«¬¬©§«©¦£rOQT120221310//4185341.1.+0.)3-+DÁÌÏÒ×ÕÊ´¢vqqd^ckie_f_bgmgnmnovwwz{ª¯·ºÂË¡=1*@eqrkXHA724;MSQ;294,02,'13p±º¹±V?A81-45221270Du¯±µ¾ÉÄÂÈÊ­¡¤ª¬­­­®«ª©«ª¬¬­¬¨¨§§¨ªª§¦©©¬®ª«§¥¢\/*94///48560/5++.2//3/07/+,.+,1<ÁÇÑÏÙÇ¹º§~xzsklgbegidb^[^ppukkpvuppux|¡¨«±¸Âºh*//33</-208A<8618;2971///+18p¢«²·³W=<32-230.34+6b¨´¶¸ÇÑÇÂÎÄ¢¤¦©ªª©¨««ª«¯©­«¬¬©ª©¨©©¨¦¨«¨ª©¥©¥ i86GQF876343663.)-+.440,*/(+-./23t¼ÍÊËÊÃ½º{pnidc_gf\]Z[\__c^bdiodnpoty£¤ª²¸¹£F*,--2+,184;895=<132111-0.1:w¡©¯´¶aD94<952195=02£´¹º¾ÌÏÂÈÍµ¡§©ª©ª««ªª«©¨«©¨ª©¨§¨ª§¦¦©©¤§¨§¦¥£8G]`c`J8??5817<5/-+*)1.--30,,,-(^²ÄÊÊËÄ¸¢}}|mi`fca__]YWVRTR[^hjdcdjmiot{ ¤¨®²¸C.,'/,.+6907<9<76943521,)3:z£«¯³¸¢kL:759<57:/740¯½¼»ÉÒËÅÏÆ¤ ¡¨«ªª«§©«¬­©«¬¬¬­©¦¦§§¦§¥§¤¥§©¥¡¢T@[jgd`W@;?:9627//5/*2,-../+0/-*G¥¿ÈÈËÅ¼¯pnstk^mfhde\W\\YVQVWWZ^\`b_Zbekox~¡©¶¶{jUB964-837747325189201.3={ ¨®±µ­¤|Y>538:<7;;668¡µÀ¿ÂÑÔËÏË·¡¡¥««ª©«ª©¨ªªª©¥§©©§§©©¨¨¨§¦£¦¦£¢ ¢j>Xcaic][N=;83735/.-)-81..)/.++25ÁÅÂÄÅº¬|pinok]c`_]`\YSWTPSXVRTW[]]Z\ceiir{¥¶º¦­ªsgPL??>7765-7:3669228y «²´¶°«`H=<9@;9840.0¨½ÁÁÌÚÌÌÏÁ¤¡£¦§¨©««««¨¥ª«©ª¨§©©©¤¥©©¨ª¨¤¡¡¢ ¢GH`agk\a`Y<::363/100/,+-*,'*-*'/k¶ÂÃÃÃ»­xrqirj`ZYZ_^]W[ZUURWT_YYYWUW[WUcbfny}¤³¼©ªºÆ¾³®¥iZ>6<363---0198}­·¸½·¦iI9?<>?9:613.³»ÀÈÑÒÊÒÄ§y¡¥¦¦¨©¬©¨««¦ª©ªª©©©©§¨¦§¤§¨¥¡¡~9X_eaa`]_]B9;;94,2022.2/+(&)(+#M½ÁÁÅ»®¡zmhljgc]UTTTS\VW[RRLDDWXXWXS[VSX`\`jjtz}¤²º®®¸ÂÆÃ»ºÂ¼º¹ªZ8,61+12036?§­³¼½¥yVC@=;@<:6565¹¼ÁÓÙÑÏÏ«dRCLg¢§§¨«ª¬¬©©©¨¨«©ª©¨¨§§¥¤¡¥£¡[<Vcddce]a_L=<<=5.29640-/)-(.)#3·½Ä¿Á° ogcdb^[\XUNTXXUQSTG;559PSUX\WWMU]baebmkpr{¨­­­·¿»¸³·º¸·º¾®|;/:8@63112:{¦¬³¹»¥}UH=HA?>66443¼ÂÉÕÓÑÔµVEC=<5Sq£¨¥¥©ªª«ª©¨©ª««ª§¦§§¥§¦§¨£¢@<X]de^je_]V?<5><42322+..(-*-**k°¾Ã¿»²¡wecaace]YRTVYUVRONTD72557HPSUW]QSV^_dgkngku£¦¦¥­µ±«¬±°±³´µ\;/-/d<575:A¡¥¨±·¹¤bL;;8:904551¼ÇÔÖÍÐ¾WALW^I:9>j¤§¨§©¨¨­¨«ªªª©ªª©¦¦¤¤¦£¢¤ iUMDJRSdp3D``cY]^bccaD;>9747610)..*')--L½½¼¹²¢pgc\\_][\YTXWVWVVNPP>3434/6=FWO\UYSWY[chgclou¦®¬¨¤§®­®¯©l52/)a53735@{§¯µ½À¬oQ=@FB867861¼ÉÎÎÓÈcLd~i@/4x¢¦¦¦¦§§§ª¨¨©©§¥¥¦¨§§§§¢¢¤dGAJJMVXLAIS¢|3Lcbd_``eia^@99=<9695.3++++++-±¼À¸°¨te\`\\`a[Z_[USQQPXTLF6)*,66644>LSTVSYTW]efahnst¡£¥  ¨­ª®=71+S£}*2218Cu¥§¯ºÁ®hNB@B=B?445.ÂÑÉÍÑ¨mTh¥¥£xJ2N¥¢¥¥¦¦ª§¨©«­ª§¦¨§¦££¤¡oNKR\_`Y[_bWXJHle.Ra``gfd`d`_SCC5=?754/.,.++''_²¸ÂÂµ§vk_Y[][Z`\XVXSQYTSSPN=20,*2/4934@HOQU[[YU^^bfmsq¡§¨J324<³b/34042n¦«­·¾®oQHC;9?<844/ÁËËÈ¯tTe¢¥ª¦£xH2m¢§§©¨§§§©¨©ªª¥©¤¤¤ ¡ [IT[Zc^dfc``__`YS]I3]^_bhhb`ebbRDC;;9:64/+)+)*):»¾¿¼¯¤}le_]YYT\^Z\[PTSQVPONM7,-.-+),55356<EHTWSX]Y__`ipx¡£N53/6o¥¬J0.7676o¤§¬¶»¶wR?F<:565253¿ÀÁ±TTz¡¨¦¨§q@D¨¦©ª§¦©©§§¨¨§§§¤¦¨¡¡¡WGZ]ggdfgfhcfdb_^YLDnnE:_cbbgfccdaeMED>;>@89630+)'*p­»Á¾¶¨tf_YVYSQ\V][UQTONQPMLF0-1010.$,=51349=IUXYZV^ecfpz{W15/.]¶;615431f§ª³´¹·yXGIC=:6:937´¬¬YCh q¡¯±«¢[+f¡¦ª©¨§¨ª§§§§§«¥¢¤¥¢VDWbaekcdjggfbgeZY]]P9F6?\adfggb_ed\GDAD@N^NA5/3'*(N°¾Ã¼¯ xgd]ZWVSXYS^ZPSPTTPKQS@-+//010*.+*47485=JPTYZ]_cdlurwz~~h:3//E¯¹~(020573g¤­²¸¼\SG;8878723¢£`FJhT µ¹³©x=K£¨§§¨¨¨¦§¦¨¥¤ ¡¢ ¦¢_F_ddbd^ZfigagciebeaaXM74D[\]d``eceb]JDFAQkvnK6-2(%/x²¸¾Â¹¨neb]YSOUWV[_VRSMNOYRMG9*44.311,./,()0565<PZ_]\_`_ciw{xtx~~dC-+,@±¹¹`182313<r¥«²·¿£iQH879539=.gE;i `M·½½®\:©§§§¤¥¦§¨¥¥§£¢sL__aa_aY_`_fccd`fojcb[^P5;Z^c\X__ccbZDDJRbfhpVD02**M²º½¹®wlda`USNRO\]POPMHRLNPP<1/YQ2+053/.+)1..203:CS]Y___ehbfmrnryxub>3,,7m¨³Á¬B4/16665b¤«²³»¬oN?6:546697sC5K£¤uP³ÄÄ¶¤i4i ¡¥ª¦¦§¦¥¦£¦ £WU\ddb_b^bdbcgjdd_bmhc^^bQ:Rhgcc^d``f]AEKaceihZ31/))u«´¼¼²£pd`\WQRNOPVPRJMRPSNLIB3/:d40,.144-*22/0,304EZZ_baeikechllirjB23-8b¤­»½4.351493b¨­¶»¯oQB52567584O23g £¡Og¬ÃÇÁ°Q=Z¡£§¥ª©§¦£¦¢¨t¡¤vOX`^aa]a`b`Zccfhgdchffbc`]JFaeabb_``_`CBXebcee]=<+-J°¶¾¸«uc`]XVWTTRPQPIQMQPNKHK:-2mv71--/-51.'-*.01007PV__efmjd_fcgi^F2)-+R©³¹Áo05455468b¢£¬³¸¹qTD:71/55;7k2,<~¡£ ]\£¿ÅÂ­tMML¤©£ª¨¨¨¥¢¢£ir [W`\^b`bafhaZb[`gfe_f`]bd_]XFSebb`abccX>HWdfe_d[9?06p§¸·¼± oaZWUWYOUVUVLGGHGKMIMB1/B=11/.,0,+/0./)+-//C[^Zhokidbaef\C0-*+D¥®·¼»Q3009635<]£¤©³´µ~rYD@685=637Q4.J¥¨§lJ»ÁÀ opoG¦¨©ª§¥¦¤M Q`\f\]]dbeh`Yf_\`bfahg`ab__`PKcffebeb`[@R[fhg`fP53,H¬±´²§yj^]TVTYYUPMLLJLCKLNCP5*+iK,//)+.*-+--/,.0+*4H\Wcgedda]f]=1//);t¡¥¯º¼¨<02234389a £§­³¾©t\F<<602685:3.`¢¦¨ª¨¡J~¹½¨M¨¬§©§¥¤lK V_]`a]ciifidacdcagfaba_ceegdaV^fhkcdbeaHmhfgebiM4.0m¤²·³­¡{neX]WYWWUTSLKKKKFOLRM:+'D d4/-(*-+/3--0211/+06LYa`_Z__]N73,,-6m¢¤¯»Á631641473\ ¤¬¯µ¯udQBB406883A5,l¢¦¨§¬¬¨ar­­ Zz«§§¦§¥§NlQ_``dbhkrojfachad``abaaaa`b]`[fbffhdaibVpd_begdF.5Eª¶¶º¨|i]\VSPUYVQRKHIHORKHHK/*1s¡8&,-04/+-15303/21+,1CU\a_WRC300.+7h£¨®³µ»u/35650235Zª°µ·woXG>566411Q30§ª¨¬±± wo u«¥br¨§©¥££ }4¡H]_`ecgocg^ggababb_a]]e^gaaae]bd`begaionceb_ee^;2.d¢§°±¬¢uf[URWVPMPRRHHNIOOMKO4-)Q£ ¡S+3+,1+/.-2,4223/21/2=IPG:77,.010`¡¤«­³¹»g.34:<632+\ ¨­²³xscLB66<783S2?¤¦«®±ªhv­ªkp¥«ªª§§NN¢Q]^`c`_ia``eebcd^]___`c]`dccddcfa`ce^fhifbagcgS64A¬±¹´¤}qc][YXULQSSRJHLDHLOO:0-@ ¤£ {6-3/0./.+)-..0,6.,)//3<50.,,-/1T¤©±³²¸±Y0/2993422[¢©±¸©}sgMFBB>;<5H,H ¡¥§«¯µ°}v±®¥£um¨¬¦¦§§u;w ¡ZY```cf``fh`^aacb^b``ddgbdeb`]adaeeneegg`ccekiD..X«¶»²|me`WTXURSNPQQLMOKLIO:/)5e¡¦¤¢ B)(/-.-/2--1.0--%')//32+.*'..0^£¦«®·»¾§E-526073.2Y£©¯¹±wnTGA=668>=+O¢¨§§§ª±°¤zw­´­¤ xf¤©«¦¤¢YB  cM`acbfb^abc]ZY^acee_caaca[_bg`aYaeceeddfed`q_@4=~¢¨³´«rf[W[XVWTOMOMLLOLMHJ;/,-Z¤¡¡¡}3).).+/,,+--15*.+-*-/,2**)+2X¥©®±°´¶½:146636123Y¦«®¶´rubLD:9:99D+H¦¨¥¤¥©¨nmµ´«vn¨§¦¤¡{9X~G^`a`cab_^d`_`]hb`ad_^[_fdgd^_degkhjddfdfejpM<2L¥­¯¯¢zkh\Y]XXRUKMKMKNNLKD7/'.? ¤¤¡¤£[##(*,*/0.+.43**%+).$'3.-01W§«°³µ³´Å31.47471++V¤§°µ´|ulOF8;?=7K4Q¥©§¥¥¦aye²µ©sn¦¦¢¨££c3yYSba_d[`\`eeedb^_dbc_b^ad]_gddgkikmrfahaeesk@95j §±²©qhZUZZWVSTVOKMLHHMG5'+(0o¡¢¤¥¤£¥¤¡F&&'***'14011*--/+-(*/0,/J¥­¯¶··»Å02.74344/(Q¦©­°¸¯xuYF;<788M'\£ªª§¥]oox°°¥kf¢¦¥¨¦ KT kCYa_^YV^dbfe``fac`^__[^ca`\`fel{wjjge`gz[B5N««³±§~qf^Z_ZYTULOIPNMIJL4($,/c¤¥¤¤¦¨£¡¡@)'(.,)+10.1+++,.0+%.54P£¦©¨­¶º¸ÀÁl25.:412066O¤©©­ººx_N>:?>6^?j¡¨¥£V<«~g©´£]n ¤¦¥¥x:fNO``^d_fgdddabf[_cb^e^\b_\gcarÊË¬ysdg]]oL?>m¦ªµ¨zleYZVZ\XWQJPKKJEKC()()_¢¤¥¥¥¥¦¦§¢}?)*('*-/+/-.,-'*++-2Dj ¥¤«­´·»¾Á¸[)/.90/3336@¡§«·¼­mYI:8:27kRt¤¨ª¢v>w¦¨\ªYm¥¤¤¤WA  nA\\_c`]aa`d\b_ebc_\dadjb\Z[¿ãäçãºzmiK5EIDR¥«°£wk_VX\aYQMJKMKLKJC5%..b££¦¥¨¨¦¥¥£ ¢R0)*(')&#+-(&*-<[mw £§¥­²¶¸º»½­J'*4C40.-41I¤©«²º¹¢|dO??8=<t{£¡£Hg£¥c«Ny£¢¡¢¥=[ LDXb`gab`^cbd`_^b_a`[`^YWQÕìæçäåà°qpS1/7Cf¢©©uocZTWWUWXURIGFJMLG9(4h¤¤§¦§¨§¦©¨¦££ rI3**'+'&%*1Mq ¡£¦«¯³µµº·½§<---2024/04C­¬²½»¦nP=;<>9§NV¤¨©g¥F¢¢¡¢¡r6v wHG[[bb^\[[dcadc[Za\X\PMKÚéæéêëêäÓqG/)Cz©© ~li]YYYUQRUOMKKKKJLQ6&[ ¤ ¨¤§¨§§§¥¤¢¡¢¤¡ gOKCILOj££¦¨¬¬²µµ¶¾¿2',1.4333/89  §­²¸¿³xcP><:5¢¤¡aS¥§§¨voG£ £LI p;?PZ_c_a[cf^YTOJQMPL>8xØíèêëêëãäã«~K48r §§ub_X_\VSVTKSSOLJILJN5.w¡¢£¤¤¦©©©§¤££¤¤£¢¤¢¢¡ ££¨©®±µ¸·¹º³p,,+2/421141:¤«®³··q^B:>6¾» q] §ªª©ZM¡7np58CS]`[Q[^TMA9815500[ÎìëëíèìåÕßã u¸ÃD-C£¤}mkf^b[WUOTOSROMIFJGI'6¡¦¦¦¨©ª¨¬©ª¦££¤£¢£££¡¡ ¡¢£¥§¨ª¬µ·¸¹¸´s5)*+2,,,--+0>¡¦©­³¸¼ {^I@:3ÆÚ m¤¦§¦¦£Ci ¡ ¡[9 g>-8@HHPQSRI;:459A5C®ëêìîðéØÄ¹À»vHwÑæÃ=.DxqgZ]^XSTTMNRQHIPLLEA'L¢§¨¥©«¬§¬©¦¦¦¦¥¥£¤¤¦¥¢ ¡¡¡ ¡¤¦£§ª§¯°·¶¹º¿<,*+).--,*.-38£¨­µ¸¼­~pYF94ÌÞ££¢¨¤¤§£|u?£¡6[}L..6IPU`ZQG966;MQ@âêéëð½iXQgvS5FµìÖºw:1Rlcrje^YXZSRVTPJKNJMILH8*d¡¥¥¦¦¦©«©¨¨¤¨¨¨¨§¥¥£¥¢££¡¢¢ ¡¤¥¤¦¨«´±»¼¹Á²R$'*++1.-/+30.4x¡¥¦®µº»{pZB;5Úâ¹q ¨¨©ª|~KO¡¤k1yW0.GR_^a\[TRMXVV_ZoÒëéæâ¦ZHBUSZQ60,SÍêæÁw2+U33ghd]Z]RQ[RLMPNJJNMOJ0){¢¥¦§¨««­ª¨©¦£¤¦§¨§¤¤¥£¢¥¤   ¢¢ ¥£¢¤¦¢¥¦§§¨®±´·¼¼Àm-/+-+-*0,-(+.05t¥¨­°´ºªj`O>:ÐÜÏnt ¦©¥¦}o-i£¡AQ[06T\_^_`_adc^b^e`Yµìëè×¢ZGf}wc;+6¿ìâãÆp2++.Wda_`[TQWRSUNLIKMJND'>¢¤¦§¦¦¦¦ª¥¤§§¥¥§¦¨ª¥¢¤£¥¥¥£¢¡¢£¤£¡¢£¥¥¢£¦¥§­¬­²¶·»É£9-14.'0370/-*/,5w¡¦«®¶¶µsraI6ÓáÝG£¨¨ wA>¢ {/|x6:W`a`^f^a]`a`h]c]áêîË^i}i:(çåáØÁi)',Qga^d`VSWWQOOFIJHEG8)Y¤§§©©©¦¨©¦¤¦©¨¨¨¦§©¥£¥¦¦¤£¤¤££¢£¤¢¢£¤¥¦¥¤§©­®­²··½¼i),,+,*+.-0...+.5x~£¨ªµ¸½yheS<ÊÙã¾ZZ¥¦¨£tI,uTB¡Y9Tbe`fb`_^ad]a_^]pÊìðÒ~Vo`(WÐèãáÜ¾V*-A_b`abZXWVRQPKLMLIG3/} £¦¥§¨§¦¬ªª©§¨©¨¨¨©§¥¥¦¨§¥¤¦¥££¢££¥§¥¤§¥¨§¨©ª¯±³¼¿Â1+*-3*+,0/+21/325m}¡¥¨°¹º¯pl_LÀÖÜÝ?l¥¥¤~_)M¡+t ¢ z=C_gaaa`c`b\]_`c[RêìØ`zs7:ÄâããÞâ¨D+4\eebZSUTTOPRIKKMPE+B¦¨¨ª¬¨§©©¨ª¨©©ª«¨¦¥¤¨§§§¨§§¤ ¡¥¦¦§¨£¤£¦§¨¨ª­³´¶½Ä¯Q&)+.++)/,.//).+,.r ¡««¶¹»}mgV¸ÉÕÚÉoJqh4+M Y@¡¡~\4Qcb`ba^`ce`Y_dhQaÐæçX}£¦£¤¦V'·åàààâà5)\dd_\[TTRROSMJKGE7-l¢£¥¦©©©ªªª¨§©§«ªªª¦¤¤¦§¦¨¥¥©©¦¥¤¤£¤¥¦¦¤¡¥¦¦ª«¯´²·½¿z)*-$*)'-//21-+-.,-j¢£ª¬°·µ¨snk°ºÓÖÕÂoJue.-+@¡¤3d ¡  S@08_eebbb_b]_^^^^_Oçìµ\s¢¤¡¦¦¢¥§q+æÝÞâæãÕr,L`b]TZRTVSORPINPA"8 §¦¨§§¦©ª©©¨ª¨ªªª¨¦¦¤¥¦§©¬¦§¥¦¦¥¤¡£¤¤¥£¤§§¥ª®±³·¹Ä¢C'*,+*+))).0//1,-+0j~~¤®¯±²µujk±¯ÂÕÕÓ¸mQj|uT/?]7*^C¡¤¡o@0,,3]dkbdddiY``__\ScÏóÓom£¨£¢¢£¢¢¡£9c×Üãáçäá§<Ijf\W[TPJNQITMKNA+[ ¤¥¨§§ª«¬©©©«¨ª¨¦¦¨¨§¦©§¦§¤§©¬§¦¨¥¤¥£¥¤¨ª«¨¬¯¶¸¹½¸]$()(-&+,-0-/,01/12.d}|§«¯¯±zfj± «ÆÈÃ½¢g8CE2-Knt;"s4_ a4,'2,4df`dddgc]cb`[]T°çïf £¨§¢¡£¥¤£¢PKÑàãææãß»@=fc^]YTSQSVJKLFI45¢¤§©««ª¨ª©ªª¬ª¬©§©©©¨¨«ª©¨§¨©ª¨¥¦¦¤£ ¢¢¥©«ª¬°µ¸¼Ã1&)-(0-)-),+/.+,./72W}| ¨ª¨¯©gf«¢¢¸ÌÍ½¨Q75HvvD_^4¡ £¡S').UmD-Mabccaehba\`aMáîÄp ¥¦¥¦¥¢££¨ª¦¦¥e6½ãâãâáàÌW:dc`XTQSORTSOJA>/F ¥¨¨ª««©¨«ªªªª«¬ª§ª«©§§©ªª©§¨¨©««§¥¤¤£¦¥§©ª¬­±´¹¿§H),-*,320-.--/.*--,/.]~z}¥©®«®¡}j§¢­¸ÆÂ°¡|X&I;] `2*Eh~}Z/Cf^]ba^abjZ^UwÍïêr¡¨©¨¥¤¦§¨§«ª«¨¦r2¡çâäãàÞÓg5ed^YWSTLOQORQM7,q¥¦¨©¨©©§¨¬ª¨ª¨©ª©©«©©§§§ª©§§¨©§ªª¥¦§§¥§¦§¨ª°°²µºµh$)"+'*1/.*6,*-/)*0,,,R|y}¢§¯ª¨¦l£¢¯­´¶®¬¤£\*A]4¢h79Qw:2X`[cb^cba[_fÁæò­d¡¦¨¥££¢¥££¤ ¦9èâãäÛÜÕw5`e[YX[WTOSLFH=,<¢¦¦¨©ª¨¥§ª©ª«ª«§¨ªª©©ªª¨­©¦§¨¥£®¨¥¦§§¦¦¨¨ª¬°°±·½4)'(+'+-.,.0(&,/*)0/,/J}{}¥§¬ª©¢y¡©©°°ª¬¨¤¡¢c*1f;Y¢¢ ¢:,Q{:,Maebb`daZYT âèÓuy¤¤¦¨§¡Sp¡¢¥ª¨¥@pààâßÖ×Ù/Ueba[VTRLONMI:)b¤¥©¨©§§¨©¨¨©­ª©©©©ª¨©ªª¬¨©§¦©¤¦¢©¦§¦§¦¥¦ªªª¬¯²´¹©I"+-*,--./-+*+%.+.*0-+/=}xy¡§§©ª§¥¦¨¨©­¥¥£¡e,0H7~ ¢ D(Jx U,=[acbedebcRØæíV£¦§¬ª¨¢¢4j¡§¦§¤©©O\ÙààÞÚØÛ7Td[\UNRPQNKIG19¡¨¦¨©¨§¦ªª©¨©ª§¦§ªª©§¨¨©¬©§¨¦¦¨©§«§¥¥¦¤§¨ª¨ª¬¯³¶¼-((+*--.*((,(.+,&,(-&1-@}yy ¥£¨¨¡¥¥ª¨¤©§¨¥ }h@-'S ¢\.Ct§¢u/0W`b_b_decT_ÆáëÂJl  ¤¦¤¡¦«8m¦¨©£©©cTÑÞàÚÖÖÛ§?G`^\VRRKSLHK= Y££¦¨©¦¦¦§§¨ªª§§ª¬¨©©©©¥§ª«©ªª¨¥¨§§««¨§¦§©¬¬¯²´¶µ¤?%&,,,/'/*'-&*('.*(,.*++:v~|y}¡¥¦¦ª¤£¥ª¨¦¥¥¥¢|mD*5¡¡u-2m §§©G-;`_f^cbb`PP£ââèxB}£¦¥¥£¥1s¦©©¨¨¨¡iFÊÜÜØÔÒÖ¯DDgb_UQYQTLOM4:¤¤¦¨©¨§¦©­§¨©¨¨«©ª­©¨«¦¬¬¬¤¦¨¥¦©¦¨¦¬§¨©§ª®¬®³´¸¼v,'$()//2.-/)*,((**+.*/),.syz|¡£¦¥¦¡¦¥¢wf-#b¡¡ O0_£©¨¨¤k-.QjeehceeTMnÖàæÕL\¡§©§¦£¦§¨6|¤§¨©¯¬¨¢qA¾ØÙÕÓÕ×³HHc\\YOWSPLMA.M ¥¤¦¥¦¦§¦¦§¥§¥¥§ª©©©§§¥¨ªªª¨¤¤¤§ª¦¨©ª§§¨©¨¬­°³¸¸¨@(&()+/.*-1(+*'-)1*.((',-.n{xz¡¤£¢¥¡¡¢AMfF(: ¡h+C¦§ªª>*9Yadcdb_]WM¿áÜé©8k¢¦¨©¢¢¡£w3£§¨®¨©ª£rH¾ÙØÒÎÕØ¹T?ce`\TUSNJH2-s¡§¥¦ª¨£¦¨¥¥¦¦¤¥¦¨¦§©¨«¦¦¨§¨¨¦¦¥¥¦¦¥§¨©§¨«ª­¯°µ¶¯y,,'&)).-)+**)+-),-"(**-0*/f{yy}£¢ ¢B$*YwD(*k£>;o¦¥¦¦¢x-0N`daa^cb`A}ÝÚÞåsB¡¤¦§§¤£¡k2£¦¥¥©¦¦tC¼ÛÔÊÌÖÕ¼\AfcXWLRQHPB.M¡¤§¤§¨§¤¥©§§¨¨¨©¨©¥¦ª¨¨¢©¦¨©¤¤¦¦¦¥¨¤¨©«¨©«¬¯±­²µ§I,&.*,),,...))(/+2++-/+,..,W~{{zx~ y0+):N)&Ed$Q¡¤¦¤¢P,8]efb_bccNBÅÞÞçÎO[¡£¥§£¦¨¥i2¥§£§¢¤xB·ÛÐÁÅÐÖ¼f@b_[WTRVKI4,e¢¦¥¨§¨§¤¥¥¦¦¦§¨¤¤§¥¨ª§¥¨¬§¥¥¦§¨¦§§§¦¥ª©ª©©¬®°°´¾3&()(**2...2,*)/,-**()''*./Fz}{zyx|x1'&,0(-b¡<;z¡©£¤¦£*)JfdhebgbXHÝÙâç¦Ak ¤¥¦¦§¬R@¤¦¢¥ x?®ÔÎ¼ÄÌÜÊqA_[XVNNKHD/F¡¥§§¨§©©¥¦¦¨©¨§¥§§§¦¨¨ªª¦©¢¢§¨§©¦¦¥¥§©¬ª­«¬®°±³°´S(''''*01,,++0+)+--,+$../,*0:z|zww|{I%'*-+/d¡¢f'W¥¥¢££\+/YdglaaadVJ¿ÝÕáäL¢¤£¥¤¨JP¢¨¤pBx:­Ñ¾«½ÊÙÍsB^_STRPWO60i¥§ª­©¦§ª¨©©§§¨§¦¤§¦¨©¦§§¦ª©©¨¨¨©¦§§¦§©ª¨«¯­®±´¹Ã4*0"%)'-.,/.)*/('1)),%1*.*+.1m~||zux {n?*'*')'%\ ¢ ¡<4~£¢£ ;-;bagh_le_FyÙÎ×ãËSU¢£¥¥ C_ ©m9:~?°Õ©¤½ÊÝÏ}9b_XWVNQ@0;¡¦¥¤¨©§¤©¨©ª¨¦¥§¦¤§§§¦§ª¥§¨¨§¥§«§¨©§¤¦¥©¦©¯«¬°¶µ¸g2,3&)&'+)),-&)-+,-',),++-)(/.d~|y|y{¢~z_9)(%&1*&'G  ¢m-Q§¥¢j1.Sa^cd\flWH±ÙÏÞê®Ek£¢Bu¥¡R0?k}D§Ë¤¹ÉßÎ}2a\SNRLN9&e¤¤¦¦©¦§§«¦¨ª§£¦¥¤¤§¨¨¨¥¦§¨¥§¥¦¥¨¨©©¨¥¨««¨ª­®­®¶º¦;,,'(*-1.+())(+,)(%)*(--.(',)*R}~}yxv{{~{}zu_E*$)'/&/,$0y¡¢ £S5v¥¤¨¥F):^`aidg`aFkÑÈÄØàGz¡¢¡6~sE*Hx¨zF©À­ÉáØ<c[YWVOC-?§¥¦¨«§©¨¨ª¨§¥¥¨§§¥¥¥¤¦¦¦¦§§«¦ª§§©§§¨¨ª¬¨¬²­®®­´¾w.)***+(+/-)'*&%-*.++,+1++++/'&Cv~~|zxw}}z}sS3(((.HL+3-&+(a¢¡¢4B¤££~6,De`ehdbc_I×ª¡âÞlC¢£¥¡~;}e=6S¢«¬ u>©±ÖâÙz:_`UVOO<+j¢£§¦¥¨¥§§¥­«§¥¨¥¥¨¦¥¦§§§§¦§§¨¥¨¨¨¨¨¦¥¬©§¨¬³¬«°³·²@***.,),1--0,(&*,*//'*00-..++*+<n{{{{yv|~}~{o@$(-1GgtT#+*2;%P¢¡¡l*b¡£¤k+.Se]ffcadPZËÌ`äÔSY¢ ¡¢q;>3Bn¦««©zI½ÛãÚz=c]RTWK.M¡¤§¤§ª¨¥¨¨¢¥©ª§©¦¥§§§©¨§¦¥§¥¨£¥¨¨§¥¥§¥ª¨¨©­°®°¶µ¼(&+*,.,,33(-+)(-%%,.&-0..*)&-,)/i|yzzyxz~x`1'$*Pjr|h5&*)@?"^¢¢ I1z¢ ¢£O0>^hgieha^GÏÂa<ìÁEf ](3h§§ª±°ªsLÂÜäÜw>baUON?2u  ¦¥¦¦¨¨ªª¨¦¥¦¨§£¤¥¤¥¥¦©¥¥¤¦£ª¨§§§¦¦§¨¨§©§¨©­±±¶¸¿P')$+00-*1-)4**-+,*'*%(,+10)(.-.2l|||z|{{}{L,&-IjssxsL*0<.37$o¡ ,H¥  ¢9-Mb]ef\jgQOºÒÂ[8Þ¬?w¤ ?.s¤ªª¬°³¯«qOuzÏàäßp;g`RWK4S£¦¬¦¥¨§¥©­¬ª¦§¥£¢¢§¤¨§£¦§§¦§¤ª§§©©©§§¨ª©¦ª­®©¬³·¼¢+&'--,.024,/(/,,+,),+(!-*-.++*+-,Xywyzyxy}6))1VoqhZE?4$?:+.-/  j+b¤ |/.Yeaec[e^IqÇÅÁz3Í¡J  ¤r7%`¦®³®°·µ®nG}iy¦ÔáäåmAhb]XB7{£¤¦¨¨£¦¨¦§§«ª¬¦¤¤¤£©¨§ª¥§§¦¦¦£¨¦§©©¨¥¦¦¬«©©ª®¬­±·½r$..'&-56+.-),+*((,.)'),/./*+'.10(O}~||~xxxy&(17>32,%&*"#\>+) I¡P0y ¡ ¤b0BdbbfgiiW=ªÙÄÈ9ÆPj13?­«¯°°´¸»¨nPo_|¹ØâäáeIh\_N7Z£¥¬ª­§¤¤¥¦§ª¨¥¥¤¢¨¨¦¦¤¥¦§¥¦¥§§¦¥¦§§¦¦¦¥¨©ª®®¯«®¯·¦B)*,+,1060--(&-(&,**&&(*/).,*(/./*;}|zyvux{&%($&,K)64/!?l;)(i:C¡¢L0UqfdacedOWÁÓÂÖ®2®pVl2@bIª°´´²·¿½«jNea|ÁßáââbKa]XE;~¥­ªªª¦¥¢««¦§¥¥§¦¥¥¤¦§§¨§¦¦¥¦§¦¤¥§¥¥©©¥¦§¨««©°®°¶¾z(+-('+,030)-.+)+%&'*$/$(*)-,.+-5[1/w||zwwwwy}*+,03EVJiJ*$go2(,(| 8Y=4`dgkddkZ9zÐÉÇÞ¸5Vak0AO®²µ·¶¼½º«mLX_ÉÝàçãaOc^Q9Z ¨¨§©©©©ª¦©¨§¥¤¤§§¦¨¦¤¦¥¥¤£¦¦¤¨§¥¥¦¦¦¨¥ ¦¨«®¬¬°°®µ°W(')-'-11,.)*,-)'"',)*).)-(+-*/)mI*m}~{wvy}|~$-7QR86mg.'?xq:/0D|HQj)`£¡z<:bbfdcbsY;¦Ñ¾ÉáÈ1jY^}{K*?uU¤°³´¸ºÀÅ¼¬dLMaÒÛÝäácSg]DC¦¤¨¦­¬ª«ª«§¦¥¤£¢¥¦¦§¥¦¦¤¤¤¤ª©¢¦¨¨¨©¨¨¨¦£§¯¯ª¯°¶µ¸¥?%(+-*+.0--,+++)*++*')(,(,+,/)/IªÀg+S}{~}{yy||'/F[N"J|Y,&i~p9%;v><4d9u b1Fd`db]]_M]ÃÃ½ÏàË:AF]~j>(K¤tl³¶°µºÁÆÄº¦_KNg¥ÕÚàâá[UgS?g¨¨ª§¨©«ª¦©¥£¦¥¤¢¤§§ª©¦¦¦§¨¦§¨§¥¥¦¨©¨©©©¦¬«ª°¯µ·¸1).,3+.3)*(-.+...++&'((+..+,.,+ÆÉ-B}|zxzyyz~(AbsN'msM.@~|sA.#(>T1OFF3|¡Q)WfhbZZl^DÆ¿ÃÕßÝA-4cyX2$P££or°¸´·¼ÁÆÄ·¢ZKNi¯ÛßßãÜUbhDH¦ª¦©­¬«¦«¬¦¨¢¦¥£¢¥¦§¦©¨«§¦¨§§¨¨§¦ª«¨§§¥¦¤¨­®¯²²¹¸Y/.-(0),10510+-,)*,)''-)-())+-1[ÀÔÃ«C-~||zxu{{?z{8In3(d~ylI'#&&`W*^RMDCA0Z_ib_acER²¾»ËÛâíL/0hw=&X¤¡p·»½½ÁÆÈÅµ|WKM~ÇÖàßäÕQaT?x¤©©¬ª®©«¬¨¨¥¨¥¤¤¤¤©ª¨¨©©§¦¤¨©©¨©©¨ªª¨§©¦¤ ¦¨«¯±··» 7-,.*02/0.-10-4)&+$$%'*(- +(&+8ÙÉ¼¿_*k|}}[h*uf(={wm@%(($3`)Nt:J3K z/9bcej]hV3j²¹´ÉÛâãO+8t{Ge ¦¥sº·»»ÄÉÉÆ²vRJLÕÛÞããÑTbL\¨§§¨§©ª«ªª®§¦¦££¥¥¨¨§¥¥¦§©¦¨©¦§§¦©§¥¨§¦£¥£¥§©«±±°½»}21.&)-0210,,*),,((.'%&*)-&--)*iÄÒÉË×6M~yxyz~{}>BR)^{o>-=4)3Pz{5[*Ut3H`ddb_cSUµ·¾ÑÞã×M--vtm¡¤¥v¡¼½ÃÄËËÊÅ±nQJMÑÜââëÊGZO¤©¨¨¨¨¨ªª§§ª©¥©«¦§¦©£¥ª¨¨¥§ªª¨§¦¥¥§¨§¨©¥¡¡£¦¨ª²¶¶¶¸°W.()*+,02,,01./,,',+,)'-)+)+*&7¤ÖÏÁÇÛ«:8}|}~{zx{u$h@5zzfH9H1,$Kxv:t+^ ].Na`cfdeGg§½¯ÁÖáåÜF(0t~xq¢©¬­»ÁÄÇÎÎÌÀ­hUL[¯ÓÞáãí²Pbn¤©¬ª«©©«©©§¤¥ª¤§§£¥¦§¨ª¨ª¥©§¦§©¨¨¨¨¥¨§§ª©¥§¦¨ª¬®±±º¸A0*,-,*/+./,0,++)'+,'$,-)-,-*.oÈ×ÉºÅÖÀS)r~~~{z|{{F2ym*XfKJA.%Fy«¨n<})d¡J)WcbcfiY8t©º°ÍâåéåR-8mwtn¢©®µ¼ÄÆÈÐÎËÂ¨aRIe¹ÚæååîNqªª«©©««¬­§¦¦¦¦¦¦¤¥¨¥¦¨ª£§¤§¦¦¨©§¦¨¨¨¨¦§¨¨©¦¨ª«­®­±»¾,)'*/103.+-,-,()*+'*'('.+,,+*:§Ï×º¹ÈÐÎs,R}|{}{yw46nyV*j~l^Y;1EoÞÇf:.a~@0Wdbeab[8x©³¼×ßèêã`-<kypqt~£§­º¾ÃÌÐÓÒÍÃ§[OEv¾ÛäæáðV§­ª­¨§§­«©¨¨ªª©©©¨¦£¥ª¨§§ªªª©¨©ª¨§ª¨¥©¨©§«§¦¤¨¨¯¯¯´ºµ_)#',,//2//.,,,-)%*(,*(',,+.0.kÈÚÒ±ºÇÉÌ<8{ywyy}T'(DTKHt|uc;/QtÛôÌVF~$`p/>`cddd]J:ª¦¸Ûàèèër,Be}wovyy ¨°°¹ÃÇÍÐÑÑÉ¾sPLJÉÞåææók¡ª¦¦¬ª©¨©¦¨¬«©©¨¥£¤¤¥¨«ª«§¦¦©¨ª©¨¬«ª­«¯«¬¦§©¤§¦©®²´µ¾£C/+*(././10-,)+/)%()*'&'',,+/9ÏÓ¾±·ÂÅÎ°H.s~|xzxy}j9$#10*Epz|c8MvÑâæ®JR,_yV';Y^bddY3Q ¬ªÇàßåæé2EW}vhiuw¡§­© ·ÃÅÑÖÕÓÊ¶eLHO Ñßçèéëuw¢©¥§«­¬¨¨ª©ª¬ª¤¤¦§§¨¨¥ª«¬¬ª¥¦ª¨§ª­ª«°­®«­­¬¬§¬«­­³·¹¸2*,.-+.0-+(&,--0-*'&(**'%*)$*X»ÔÐ³°¶¼¾ÉÉl*W}wzyy|-')>>('"4Giw\76_{Æêïó´2\/P|F<+Bca_`XT4o³¡¬ÖÚâåO?P{pfbpyª«§­»ÄÐÔÖÓÎÂªPEBZ«Òàæäèè]¤¦¦§¦ª«©ª«ª¨§¨©¨¦¥¤§«§ª«¦¦ª§¥©ª¨¨®«±´¯¯¯°­ª¬ª©®°°³ºº²i1/0.,123-/20(*,+(*'*))+++-)*1ÉÏÁ«¯³¸ÀÈË97}|wvzxy$+RpiI7/3)7M78e~Ðìæçê&o)JD33(Fhda`^N.sC3V·ÕßâªyBEwtqaVkw©®¨®ÀÄÓÔÓÑËºwVK@k¸×áççêáQ¦£­«ª¦¨ª«§¤¥¦§¨¦¦§ª§©¦¦©¨§§§¨©­­®°¯­®°®³¯¬­°³¯­¯³µ¹»ªL1'(-/.1.0-/1,3*,**&(+*0+&(&&C³ÔÍ¶«ª¥²¿ÌÔ²N0u}{xxzzz{-Zs_ZPE6MoÂçåêéé1j3=OBS>&Db`^bU93;1&,*4³Òê¹]?lsinTgz£¨£¡µÄÈÒÒÒÌ¾«ePFA»×âææìËX¨¦¬¥§¥¨¨ª¤ £¥§¨§§§¥©¨¬¬©¨©¨¨©«¬­°¯¯­²µ°²°°±´µ°¯²²¶¹¼:,/*),0801,*+,.)($-)).,*+%%*+oÃÓÂ«¤¦£°½ÉÎÄs/\|zyyvz{w}z¡£¥ª¢u`Uw©Ûãçêèß{.68v9.rkNvZ'Hba]XB++.+1<:4b¼ã¾¸s,\xliRaz§¬¨¨¹ÅËÒÓËÅ¸©~]QLN¾Øâåäð£Q©¨©©¨ª¥¥¦£¢¥¦§§§§§¨ª¦©¨§¨©¨§¨«¬­±²±±°­­³¯°³µ´²±³³»¿¿{/0-&/,41.(+++*3,---'(+)*(('&=ÊÏº¨ ¬½ÅÉÉD;{vuvyyx|~~ ¨±³´»¹¯¡jag¸ËÛíèëÍS'+)aO)hz=hÇäy,Ga`P:,.8ATn~[3=­Û¾·*LnibSWs «°¶ÂÊËÏÐÁ¸¬oUJC[ÄÙáåæì_¥¤««©§¢¤¦¦©¨¨§¦§¦¦£¤§ª§©ª¨¥¦¨©®°³µ±³¯±®±°²µ·¸¸·¹¸¹´°Y06+)/..32),.,*,(*+)''().)))&[ºÇÄ¯¡¥¹ÂÈÊ±\/m|wtyzvxz|~®µ½ÁÂÀÀ¹©n[LS¦Øì O+0'%Ql+>ZtÄëä}+9P@./2>dx~C'\ÜÍ½¶I8bcbUTf|«­³ÀÊÏÍ¾³­¤_DA7hÇÚáãäêc¥¥©ª¢¥£¦ª¨¨©¨¦§¥¤§©©¥©§§¤£¡§©©­®²¯¯±°°±±°³¶»º¹¹½¼½½ E/-.*,/252,0-+'('.*0&#,+*,*$,ÄÉÀ© ¸ÁÇÇº|,C}zvwxwwyx|À¾ÃÊÊÉÃ¾µ¥_J7Fk~s<).EA#Iw<1Ùíçæw.02,3Poi9AÏÓ­Ãc,Sb[XOUr¤­¶ÅÊÁ¹±¨{TA;8m£ÊÛáâäæsgª¨¥§¦¤§ª«¨¦ª¨©ª¨ª©§©¥¤¥¤ ¤¤©¬¬®¯²±²±®®°°¯³¶ºº»¼¿À½º8+,.+,/4../030++)**)(()&((&G¯ÅÅ²¤±¹¼ÂÅI7{~}uuyyz{|ÇÅÄÈÈÉÆ¿¶²¦yLB/7:6)*'5Trb/3mJAÓéèäÝ<(,B^pZ5eÁâ´É+@d[FD:N_j¡¨ª´·«\?7<=xªÍÚàáßÝPs§¤§¢¦§§©««©©ª©ª¨¬©ª©¨¢¢£¡§¦ª¯²°³²®²°®¬­­¯³µ¸»¾¿ÁÁÁ¸s41-../23--*,0-.-,)/+'''&)0-#w¸Ë¿­¯»¾¾Å²t5Z}{yzzz{wy~ÊÉÈÊÅÌÉÈÀ´®¤Z46+*+6Mpwyv:.fH=ÓêåÕÔD6TovJJ¡Ý³Ë¸E-ZWKG?FLRbzuJ?94LvªÎÙÝàç¿R ¢¤¥¦¦¨§§ª¨ª¨«ª©©©¨¥§©ª©§©­®´³²²²±²´±®°­««¯¶¼½¿¿ÂÆÄ®T=22,*24110+*((++)('*'&' $%&<£¼À³¢¯½¾¾Å¹D9}zxwyvwvvyÌÍÈËÆËÈÍÆ¼¶¬¡pUDEXlw~uA)P4/ÀïèáËzIMuQ0Ç³²Öy+MaFGAEJYUdy{P-60.P~ªÌÕÜÜâ§X¥¢¢¦§§£¥¦¦¢¤¨¨¦©©©©§§¨§¬©¨®²­°°³³²³³®¬­®°±³·»¾ÀÁÃÃÃF9.00..1+..2/)+)+*(**)*)**)%c¯½¸© ±Á¿¾»©e2i~}xuswyyvyyÐÒÍËÉËÆÈÉÁ·°wox~}z=-@&,¨æÜÙ·l=dz`/Y¶Á Ï¤4/GKH;9HMTUfuzy~~g<121/Q~¶ÑÔßäëb£¡¡££££¥¤¦ª¨©¨¥¥¤©§§§£¨¨ª­ª°²³®¯³°¯°¬¯±°°°²µ¸ÃÅÂÅÄÀJ41/+2/2..-02-+),+)'(&(+0-&,ºÁ²°¿ÄÀ¾·5D}yvxvuuxvwÒÑÏÌËÉÄÆÃÃ·ª{y~y}}{r?1Z8gÏéÒ¦Y4ezyC+Ä¦¾Éh&-KLB7?<JW[_mqvnB1/.+.R¿ÖÛÝáåsm£¢¢ ¤£¥¦©¬¦§¨ªª¨©¨§«­©ª¯¯³µ²³¯´²°°±±®±²°°±µ¼ÀÂÅÆÁ[:731.,02/1+0/-*$()&)(,&+,*L§¸·ª}¬·Â¿¿¼¥U1~~{vxruxwwvÐÏÎÊÄÉÂ½»³¤{z{{y|}ze)HzT).^°«w<5Thmkqqjekirc.]¶¸¨Ñ3'.CD>:=OWX_cltyR4?7),8`ÅÔÝÚàçYs££¢ ¦¤¤¤¦¥¤¦ª¨§©¬¥ª§©­¨««®¯²³¯®¯²²¯¯¯¯¬¬®­¯³¸½ÀÄÅÇ«x`>2/0.-10-/)++,-)+*&')*,+*(u®»¶¢x}}||§°¼À¾¼¹3\}}}zxstxwvuÍÌËÇÃÁ½·« }roruutxxuB*o\-!(:hO:9?CDLQNUU^`bk{T6»¡½¿i2/0=HEFPQ[eko}j4DV2/.>c¢ÈÒÜÜä×X¦¤¡¡¦¥¤¤¥¨§¦ª¨§§ª¨­¥§©§§ª³²³³±¯²µµ±¬«««ª¨ª®²´¶¾ÃÌÅ}hE61/001-,-)().--*+-+('*')?³´¬upwu¦¯¶¿Â½º¦H:}zyvuqvwÌÎÊÃ¼¸¯­£~jaknx|zx[-NU7+',638ONW\bou~zl`^[gw|7R¦®»Ó¤l6%(EWRNTYiz|B0pk,*(CtªÉÑÝßå²Q ¤¢¢§¦££¦©¦¦§§§¨¨««­«§¥¨ª­³²´³³®²³°¯©¨¨¨¦¦§«°²·¿¿Æ¾jH>0,../+--)'',,),**)'&&&(Y¥²² ~tvnvux¨´ºÃ¿¼¶l/l~}|{zvtpvvÇÇÄÁº°¢¢}xiTQipvuxg?,tsJ>9,.2-PszwZOYgy~k:m´ÀÍÀ¤K+*>PP^hqwpK1Rn'(,@ºÍØÙÜÞW¡¢£§¥¢¢¦¨¨©§¦§¨¨©¨¦¦­§¤­±³±³³±®²¯©¦¥¦¦¤¦¨¥¨¯¸··ÀÇ°eD:./../+/.+*(')('(+('%'$*{¬®¬xpqimqs~®¶¿¼¿º9G~}{{xxyywÆÄ¾º¸©~pdTABWel~rB)^iFAA=0.<n~YEKgywX1ÇÕË¤¦£\0)1<NVgR@,T_'),J¾ËÐÌÑÊV^ £¥©¦¤§¦¤§««§¦¦§¥«¬«®®²°­¯¯°³¯¨¨¨¨¨¦¤§¨­¬µ»½ÁÂ¡x^G72/,22()-/+'(%(&'+*)"&#F¯¬|sjieflvzª¶¸¾¼À¯V,p~}xuwxyÄ¾¶¯¬¥~tj`W40+7HaaB)={bKA8E9.M|P7IsxvrAT¯ÜØ°²ºJ*#15=79<pL#'.U««²µ¾§Fb ¡¤¤£¦§¦¨ª©¨¨¨©¥¡§¬±­±±¬«®®«¯¨§¨¨¨¥¦§¦§ª°¾ÁÄ®sUC50.1+.*,).,*-$'(&&-("'&p­ªªtklhhgekrz±·¾»¹´+H{~}{y{{Â¸ª£~}cP<1)(),*40+<dwyVCA:CB+XyE*Wpul^7ÓÞÚ¥}§¼¬lG:.+*,#Ftu1)*-Ux{)[¢  ¢¤£§¨¨¨§¤¥¦¥§¦©¬¯¯¶³¯°¯²©©¨¨ªª©¤¤¨©ª«±¾Â¾pykOA1.+//+-,'(**+')**)(+& 0²«}neaccbajouz¨°½¾º½¡?+^~|~{{}|¶¨ oeQ5.)%')'-$ (36LS@cl[RLNM*_lA5[umrMS¢Ùßà¾¬¶ÎÕºoV_oP&%)/_js{C Ztpklknuqu¡¤£¥§¨¦¢£¤¦¤©©©­³°°²¯¬ª§¥¥¥¥¦¥©©¦¬«±¹¿¼_m^N9,,,.,+,*)'','&$&'*)-*'J¥©¥uli__`dkilvx¢¬À¿»·¯j/>l|}z{}~ªnT8,,%,-,%+*'''.**0";UIF<?F5fd/<elm^>fÄàáãÞÕ¸¾ÊÌÞÑÊÖ¸¡r3 +.;R\dd[]K.1HE5;34,,622>P[t¦©«££¨ª¬®´±­®°®­ª¨¨ª§¥§§ª¬«ªª®µ¿¬iTg\G20*(*+*'%-.,(&%&'&"#'),q­¥wodb^]`]fjjov}¨µÁÀµ³27Rw~|{{{¡uQ=.')+?C660"&,',(++0)-,.)-77mL8TueaO7lÌæçäåâÔÇÏÍÒÐÇ¥C*((!3.4>@KK=,9O=>403-//22..1658Fdy£¨±¯¬±°«ª©¨¨­§¥¤£¥¨©«±«¹¾OJ^T=)&+-.)+((*),*)*+)%)(%%6«thd`b`aS_akorw¢¯»½º³®U.;b||z{yqI3%',7J_kdnj\?8C;+-&+06:CGUE5z}D3fsfXK?ÔåëìççèäÞÛÒ½B%#,)'.-%)*+)4&*5')+.+**/1,+/(30/1/1646Nq£®­¯«©§©ª©¬ª©¥§¦¦ª«¬±¶ÀAGL?2'+*+,,)),)*%&((&&)(,(#U«¦zk_`_`_]Z[binrw~£­»Á³³7.S~{~}zz_04'&;PZiuuPG-.Kx}}T5yo=8agZJ9NÌçìîéèèçãÐ¦c6,(*(*6,(3&*-*&0=>9>DIDECBF>=9=@=><6812@[l ¢¢¢¦¥§ª©¨§¨¨§¥¥©®­±µ«`=AD6.,)((()%(++))%*&,&'.,+°¡td]\[Z\\a]efgowy}¢«¸¿¸¹¦Y+:q~}gQ0&,9U^h¨¦}]>-R~U=p9?hmU<5RÀéëëéïçÝÂ<.-.02<[khtuw|ujmr§©­­©§§¦¨©««°µµA/33+&&'''))&$**((%(&*#%'(!6®{m``[Z_ZZT[]\dksuzª±Á¿¸®z45R}{YG*&1bjq ¨¬£hI,E~¡¡¤¡¢£[<|i?>_fO+0RÁÛãêìáµyA(.140:Uq¤¤¤¢¦£§¨©©¨¨¨¤¦¯«¦§¨¦¦«¨©¥£ª¨¤«¬¯®«ª¨§¨ª¨¯µ²0-+*)'#&*&'))$)((+))(&$'&'(W¥¨vjYWUVXYXXX]]cfmmv­·½¼¹K13f~~}|aH7$5\ok¤©¯¬vV02m¡¢§¦¤£¡jGhF6EO6-)LÀÞÒa?-))7246Hd}¡¥©¦¬¦©ª«©«¬­¬«¬¬¨®­«§©©§ª°²¹´±±«­µ¶°«¨¨©§©¯»²g.+&&'&%$'*+)%%*((('$$&/'%",{£}kc[UOOWWTQY^_chnlw¤´½Äº¯3(<u}}~
