# Supplementary material for: Handheld versus mounted laser speckle contrast perfusion imaging demonstrated in psoriasis lesions
Source: Sci Rep. 2021 Aug 17;11:16646. doi: 10.1038/s41598-021-96218-6 (PMC8371022; doi:10.1038/s41598-021-96218-6)
Supplement: Supplementary file 2 — Supplementary Code S1. [file 41598_2021_96218_MOESM2_ESM.zip › Supplementary Code S 1/code for processing raw data/1 segmentation and alignment/LocalizedActiveContour/readme.txt]

Copyright (c) 2012, 
Jincheng Pang @ ECE Department, Tufts University
jinchengpang@gmail.com
All Rights Reserved, 2012                                         
How to use?
The file Demo_LAC could be run directly.
