# Supplementary material for: Handheld versus mounted laser speckle contrast perfusion imaging demonstrated in psoriasis lesions
Source: Sci Rep. 2021 Aug 17;11:16646. doi: 10.1038/s41598-021-96218-6 (PMC8371022; doi:10.1038/s41598-021-96218-6)
Supplement: Supplementary file 2 — Supplementary Code S1. [file 41598_2021_96218_MOESM2_ESM.zip › Supplementary Code S 1/code for processing raw data/2 LSCI analysis and temporal averaging/Analysis.m]

function varargout = Analysis(varargin)
% Written by Ata Chizari 2 July, 2021
% This code analyzes raw speckle frames to make a temporally averaged
% perfusion map or a perfusion imaging video.

% ANALYSIS MATLAB code for Analysis.fig
%      ANALYSIS, by itself, creates a new ANALYSIS or raises the existing
%      singleton*.
%
%      H = ANALYSIS returns the handle to a new ANALYSIS or the handle to
%      the existing singleton*.
%
%      ANALYSIS('CALLBACK',hObject,eventData,handles,...) calls the local
%      function named CALLBACK in ANALYSIS.M with the given input arguments.
%
%      ANALYSIS('Property','Value',...) creates a new ANALYSIS or raises the
%      existing singleton*.  Starting from the left, property value pairs are
%      applied to the GUI before Analysis_OpeningFcn gets called.  An
%      unrecognized property name or invalid value makes property application
%      stop.  All inputs are passed to Analysis_OpeningFcn via varargin.
%
%      *See GUI Options on GUIDE's Tools menu.  Choose "GUI allows only one
%      instance to run (singleton)".
%
% See also: GUIDE, GUIDATA, GUIHANDLES

% Edit the above text to modify the response to help Analysis

% Last Modified by GUIDE v2.5 26-Jan-2021 15:17:31

% Begin initialization code - DO NOT EDIT
gui_Singleton = 1;
gui_State = struct('gui_Name',       mfilename, ...
                   'gui_Singleton',  gui_Singleton, ...
                   'gui_OpeningFcn', @Analysis_OpeningFcn, ...
                   'gui_OutputFcn',  @Analysis_OutputFcn, ...
                   'gui_LayoutFcn',  [] , ...
                   'gui_Callback',   []);
if nargin && ischar(varargin{1})
    gui_State.gui_Callback = str2func(varargin{1});
end

if nargout
    [varargout{1:nargout}] = gui_mainfcn(gui_State, varargin{:});
else
    gui_mainfcn(gui_State, varargin{:});
end
% End initialization code - DO NOT EDIT

% UIWAIT makes Analysis wait for user response (see UIRESUME)
% uiwait(handles.figure1);

% --- Outputs from this function are returned to the command line.
function varargout = Analysis_OutputFcn(hObject, eventdata, handles) 
% varargout  cell array for returning output args (see VARARGOUT);
% hObject    handle to figure
% eventdata  reserved - to be defined in a future version of MATLAB
% handles    structure with handles and user data (see GUIDATA)

% Get default command line output from handles structure
varargout{1} = handles.output;


% --- Executes just before Analysis is made visible.
function Analysis_OpeningFcn(hObject, eventdata, handles, varargin)
% This function has no output args, see OutputFcn.
% hObject    handle to figure
% eventdata  reserved - to be defined in a future version of MATLAB
% handles    structure with handles and user data (see GUIDATA)
% varargin   command line arguments to Analysis (see VARARGIN)
clc
colormap(handles.frame_gray, 'gray'), colormap(handles.frame_contrast, 'jet'), colormap(handles.frame_perfusion, 'jet')
handles.micron_px_fac=str2double(get(handles.edit_resolution_micron_px, 'String'));
set(handles.edit_status, 'String','Ready')
% Choose default command line output for Analysis
handles.output = hObject;
handles.contrast_limit=1;
time_exposure=10e3; %us
lambda=671e-9; %m
handles.temporal_perfusion_vec=0;

%% Contrast window size
window_size_default=str2double(get(handles.edit_window_size, 'String'));

window_size_slider.min=1;
window_size_slider.max=30;
window_size_slider.current=window_size_default;

set(handles.slider_window_size,'Value', window_size_slider.current);
set(handles.slider_window_size, 'Max',  window_size_slider.max);
set(handles.slider_window_size, 'Min',  window_size_slider.min);
set(handles.slider_window_size, 'SliderStep', [1/window_size_slider.max, 1/window_size_slider.max])

handles.window_size_slider=window_size_slider;
%% Perfusion upper limit
perfusion_limit_default=str2double(get(handles.edit_perfusion_limit, 'String'));

perfusion_limit_slider.min=10;
perfusion_limit_slider.max=2000;
perfusion_limit_slider.current=perfusion_limit_default;

set(handles.slider_perfusion_limit,'Value', perfusion_limit_slider.current);
set(handles.slider_perfusion_limit, 'Max',  perfusion_limit_slider.max);
set(handles.slider_perfusion_limit, 'Min',  perfusion_limit_slider.min);
set(handles.slider_perfusion_limit, 'SliderStep', [1/perfusion_limit_slider.max, 1/perfusion_limit_slider.max])

handles.perfusion_limit_slider=perfusion_limit_slider;

%% Perfusion lower limit
perfusion_lower_limit_default=str2double(get(handles.edit_perfusion_lower_limit, 'String'));

perfusion_lower_limit_slider.min=0;
perfusion_lower_limit_slider.max=990;
perfusion_lower_limit_slider.current=perfusion_lower_limit_default;

set(handles.slider_perfusion_lower_limit,'Value', perfusion_lower_limit_slider.current);
set(handles.slider_perfusion_lower_limit, 'Max',  perfusion_lower_limit_slider.max);
set(handles.slider_perfusion_lower_limit, 'Min',  perfusion_lower_limit_slider.min);
set(handles.slider_perfusion_lower_limit, 'SliderStep', [1/perfusion_lower_limit_slider.max, 1/perfusion_lower_limit_slider.max])

handles.perfusion_lower_limit_slider=perfusion_lower_limit_slider;
%% Perfusion look up table 
velocity_contrast= contrast_velocity_model(time_exposure, lambda);
plot(handles.axes_contrast_perfusion, velocity_contrast(1, :), velocity_contrast(2, :))
xlim(handles.axes_contrast_perfusion, [0, 1e3])
handles.axes_contrast_perfusion.YTick=linspace(0, 1, 5); grid(handles.axes_contrast_perfusion, 'on')

handles.velocity_contrast=velocity_contrast;
handles.ruler.flag=0; % flag for saving ruler value
handles.color_map=1/255*[208, 50, 50; 0, 44, 95];

if isfolder('system_calibration') %main folder
addpath('system_calibration')
else                              %LSCI analysis folder                              
addpath('../system_calibration')
end
str_dir=dir('system_calibration/calibration_reference.mat');

if isempty(str_dir)
handles.flag_startup=false;
else
handles.flag_startup=true;
handles.file_name_calibration=str_dir.name;
handles.file_address_calibration=[str_dir.folder, '\'];
end

addpath('../')
% Update handles structure
guidata(hObject, handles);


% --- Executes on button press in pushbutton_load.
function pushbutton_load_Callback(hObject, eventdata, handles)
set(handles.edit_status, 'String','Browsing data...')
[file_name, file_address]= uigetfile;% Browse the file
if file_address~= 0
    [~, ~, fExt] = fileparts(file_name);
    if strcmp(fExt, '.mat')
            flag_load_success=false;
handles.file_name=file_name;
handles.file_address=file_address;
set(handles.edit_status, 'String','Importing data...')    
pause(0.1)
load(strcat(file_address, file_name));
set(handles.edit_loaded_data, 'String', file_name)
set(handles.edit_file_address, 'String', file_address)
handles.motion_based=[];

if exist('source_inputs_mono_custom')
    handles.source_inputs_mono_custom=source_inputs_mono_custom;
end

if exist('data_raw_cam')% for the message of Wrong data...
        flag_load_success=true;
        handles.orig_files.file_name_gray_burst=file_name;
        handles.orig_files.file_address_gray_burst=file_address;
        handles.orig_files.file_name_aligned=[];
        handles.orig_files.file_address_aligned=[];        
elseif exist('warp_matrix')
    
set(handles.edit_status, 'String','Reading gray_burst.mat...'), drawnow
[file_name_gray_burst, file_address_gray_burst]= uigetfile([file_address, '*.mat'], 'Browse the gray_burst file');% Browse the file

if file_address_gray_burst==0
    set(handles.edit_status, 'String','Browsing gray_burst canceled.'), drawnow
else
    [~, ~, fExt] = fileparts(file_name_gray_burst);
    if ~strcmp(fExt, '.mat')
        set(handles.edit_status, 'String','Wrong gray_burst format browsed.'), drawnow
    else
        load(strcat(file_address_gray_burst, file_name_gray_burst));
        if ~exist('data_raw_cam')
            set(handles.edit_status, 'String','Wrong file browsed.'), drawnow    
        else
            flag_load_success=true;
            handles.orig_files.file_name_gray_burst=file_name_gray_burst;
            handles.orig_files.file_address_gray_burst=file_address_gray_burst;
            handles.orig_files.file_name_aligned=file_name;
            handles.orig_files.file_address_aligned=file_address;
        end
    end
end

if flag_load_success
set(handles.edit_status, 'String','Aligning gray_burst.mat...'), drawnow
size_data_raw_cam=size(data_raw_cam);
intensity_mat_aligned=zeros([size_data_raw_cam(1:3), length(valid_frames_index)]);

counter_inner=1;
 for counter=valid_frames_index+ref_image_index-1
 % Very important to add the 'round' command here
 intensity_mat_aligned(:, :, 1, counter_inner)=imtranslate(im2double(data_raw_cam(:, :, 1, counter)), -round([warp_matrix(1, counter_inner+1), warp_matrix(2, counter_inner+1)]));
 counter_inner=counter_inner+1;
 end
clear data_raw_cam
data_raw_cam=intensity_mat_aligned;
handles.valid_frames_index=valid_frames_index;
end


else
set(handles.edit_status, 'String','Wrong file browsed.')    
end %exist data_raw_cam

if flag_load_success

handles.data_raw_cam=im2double(data_raw_cam);

if exist('source_inputs_mono_custom')
    frame_rate_Hz=source_inputs_mono_custom.ResultingFrameRate;
    set(handles.edit_frame_rate_recording, 'String', num2str(frame_rate_Hz));
end

if exist('warp_matrix')
    handles.warp_matrix=warp_matrix;
end

set(handles.edit_frame_index_max, 'String', num2str(size(handles.data_raw_cam, 4)))
set(handles.slider_frame, 'Min', 1), set(handles.slider_frame, 'Max', size(handles.data_raw_cam, 4))
set(handles.slider_frame, 'SliderStep', [1/size(handles.data_raw_cam, 4), 1/size(handles.data_raw_cam, 4)])
handles.frame_current_index=1;
set(handles.slider_frame,'Value', handles.frame_current_index)

handles.resize_index=[1, 1, size(data_raw_cam, 2)-1, size(data_raw_cam, 1)-1];
handles.ROI_index=[handles.resize_index(1)+floor(0.5*handles.resize_index(3)), handles.resize_index(2)+floor(0.5*handles.resize_index(4))];

handles.temporal_perfusion_vec=0;

if ~isfield(handles, 'velocity_contrast_cal')
set(handles.edit_status, 'String','Please load the calibration file.')
pushbutton_load_calibration_Callback(hObject, [], handles)
drawnow, handles = guidata(hObject);
end   

func_player(handles)

% reset ROI
ROI_size_px=str2double(get(handles.edit_ROI_size_px, 'String'));
handles.ROI_index_interactive.Position=[handles.resize_index(1)+floor(0.5*handles.resize_index(3))-round(ROI_size_px/2)+1, handles.resize_index(2)+floor(0.5*handles.resize_index(4))-round(ROI_size_px/2)+1, ROI_size_px, ROI_size_px];
rectangle(handles.frame_perfusion, 'Position', handles.ROI_index_interactive.Position, 'EdgeColor', 'red', 'LineWidth', 2)

set(handles.play_button, 'Enable', 'on'),                  set(handles.pushbutton_resize, 'Enable', 'on')
set(handles.slider_frame, 'Enable', 'on'),                 set(handles.slider_window_size, 'Enable', 'on')
set(handles.slider_perfusion_lower_limit, 'Enable', 'on'), set(handles.slider_perfusion_limit, 'Enable', 'on')

set(handles.pushbutton_calculate_temporal, 'Enable', 'on')
set(handles.pushbutton_reset_ROI, 'Enable', 'on'),
set(handles.pushbutton_load_calibration, 'Enable', 'on')
set(handles.pushbutton_video, 'Enable', 'on'), set(handles.togglebutton_second_ROI, 'Enable', 'on')
set(handles.pushbutton_temporal_averaging, 'Enable', 'off'), set(handles.pushbutton_save_averaging, 'Enable', 'off'), set(handles.pushbutton_plot_temporal, 'Enable', 'off'), set(handles.pushbutton_ruler, 'Enable', 'off')
axes(handles.axes_contrast_temporal), cla
axes(handles.axes_perfusion_temporal), cla
set(handles.edit_status, 'String','Data loaded.')    
guidata(hObject, handles);% Update handles structure
cla(handles.axes_perfusion_map_temporally_averaged)
end
    else 
        set(handles.edit_status, 'String', 'Wrong file format browsed.')         
    end
else
set(handles.edit_status, 'String','Browsing canceled.')
end

function edit_file_address_Callback(hObject, eventdata, handles)

function edit_resolution_micron_px_Callback(hObject, eventdata, handles)
handles.micron_px_fac=str2double(get(hObject, 'String'));
set(handles.edit_status, 'String', ['Resolution set to ', num2str(handles.micron_px_fac, '%.1f'), ' micron/px'])
guidata(hObject, handles);% Update handles structure


function edit_frame_index_from_Callback(hObject, eventdata, handles)
function edit_frame_index_till_Callback(hObject, eventdata, handles)
function edit_frame_rate_video_Callback(hObject, eventdata, handles)


% --- Executes on button press in pushbutton_resize.
function pushbutton_resize_Callback(hObject, eventdata, handles)
% hObject    handle to pushbutton_resize (see GCBO)
% eventdata  reserved - to be defined in a future version of MATLAB
% handles    structure with handles and user data (see GUIDATA)
if get(handles.checkbox_custom_colorbar, 'Value')
    msgbox('please uncheck the custom colorbar and try again.')
else
cla(handles.axes_perfusion_map_temporally_averaged)
handles.temporal_perfusion_vec=0;
handles.resize_index=[1, 1, size(handles.data_raw_cam, 2)-1, size(handles.data_raw_cam, 1)-1];
handles.ROI_index=[handles.resize_index(1)+floor(0.5*handles.resize_index(3)), handles.resize_index(2)+floor(0.5*handles.resize_index(4))];
func_player(handles)
set(handles.edit_status, 'String','Select area...')
handles.resize_index=round(getrect(handles.frame_perfusion));
handles.ROI_index=[floor(0.5*handles.resize_index(3)), floor(0.5*handles.resize_index(4))];
guidata(hObject, handles);% Update handles structure
func_player(handles)
ROI_size_px=str2double(get(handles.edit_ROI_size_px, 'String'));
handles.ROI_index_interactive.Position=[floor(0.5*handles.resize_index(3))-round(ROI_size_px/2)+1, floor(0.5*handles.resize_index(4))-round(ROI_size_px/2)+1, ROI_size_px, ROI_size_px];
rectangle(handles.frame_perfusion, 'Position', handles.ROI_index_interactive.Position, 'EdgeColor', 'red', 'LineWidth', 2)

guidata(hObject, handles);% Update handles structure
axes(handles.axes_contrast_temporal), cla
axes(handles.axes_perfusion_temporal), cla
set(handles.pushbutton_temporal_averaging, 'Enable', 'off'), set(handles.pushbutton_save_averaging, 'Enable', 'off'), set(handles.pushbutton_plot_temporal, 'Enable', 'off'), set(handles.pushbutton_ruler, 'Enable', 'off')
set(handles.edit_status, 'String','Resize done.')
end

% --- Executes on button press in pushbutton_reset_ROI.
function pushbutton_reset_ROI_Callback(hObject, eventdata, handles)
if get(handles.checkbox_custom_colorbar, 'Value')
    msgbox('please uncheck the custom colorbar and try again.')
else
cla(handles.axes_perfusion_map_temporally_averaged)
handles.temporal_perfusion_vec=0;
func_player(handles)
set(handles.edit_status, 'String','Right click to the center point of the ROI...')
[x_ROI, y_ROI]=(getpts(handles.frame_perfusion));
handles.ROI_index=[round(x_ROI), round(y_ROI)];

ROI_size_px=str2double(get(handles.edit_ROI_size_px, 'String'));

handles.ROI_index_interactive.Position=[floor(handles.ROI_index(1))-round(ROI_size_px/2)+1, floor(handles.ROI_index(2))-round(ROI_size_px/2)+1, ROI_size_px, ROI_size_px];
rectangle(handles.frame_perfusion, 'Position', handles.ROI_index_interactive.Position, 'EdgeColor', 'red', 'LineWidth', 2)

guidata(hObject, handles);% Update handles structure
axes(handles.axes_contrast_temporal), cla
axes(handles.axes_perfusion_temporal), cla
set(handles.pushbutton_temporal_averaging, 'Enable', 'off'), set(handles.pushbutton_save_averaging, 'Enable', 'off'), set(handles.pushbutton_plot_temporal, 'Enable', 'off'), set(handles.pushbutton_ruler, 'Enable', 'off')
set(handles.edit_status, 'String','Reset ROI done.')
end


% --- Executes on slider movement.
function slider_frame_Callback(hObject, eventdata, handles)

    % save the address before being deleted
    
    func_player(handles)
    
    % load ROI address since it is deleted in player
    rectangle(handles.frame_perfusion, 'Position', handles.ROI_index_interactive.Position, 'EdgeColor', 'red', 'LineWidth', 2)

    
    guidata(hObject, handles);% Update handles structure

% --- Executes on button press in play_button.
function play_button_Callback(hObject, eventdata, handles)
% hObject    handle to play_button (see GCBO)
% eventdata  reserved - to be defined in a future version of MATLAB
% handles    structure with handles and user data (see GUIDATA)

% Hint: get(hObject,'Value') returns toggle state of play_button
if get(hObject,'Value')
set(handles.pushbutton_load, 'Enable',   'off'), %set(handles.pushbutton_snapshot, 'Enable',   'off')
set(handles.pushbutton_resize, 'Enable', 'off')
set(handles.edit_status, 'String','Playing...') 
else
set(handles.pushbutton_load, 'Enable',   'on'), %set(handles.pushbutton_snapshot, 'Enable',   'on')
set(handles.pushbutton_resize, 'Enable', 'on')
set(handles.edit_status, 'String','Paused.') 
end

if floor(get(handles.slider_frame,'Value'))==size(handles.data_raw_cam, 4)
      handles.frame_current_index=1;
      set(handles.slider_frame,     'Value',  handles.frame_current_index)
      set(handles.edit_frame_index, 'String', handles.frame_current_index)  
      guidata(hObject, handles);% Update handles structure
end

while get(hObject,'Value') && handles.frame_current_index<size(handles.data_raw_cam, 4)

    frame_current_index=floor(get(handles.slider_frame,'Value'));
    handles.frame_current_index=frame_current_index;
    handles.frame_current_index=handles.frame_current_index+1;
    set(handles.slider_frame,     'Value',  handles.frame_current_index)
    set(handles.edit_frame_index, 'String', handles.frame_current_index), drawnow
    
    
    func_player(handles)
    
    rectangle(handles.frame_perfusion, 'Position', handles.ROI_index_interactive.Position, 'EdgeColor', 'red', 'LineWidth', 2)
    guidata(hObject, handles);% Update handles structure
    
end

set(hObject,'Value', 0)
set(handles.pushbutton_load, 'Enable', 'on')
set(handles.edit_status, 'String','Paused.') 


function func_player(handles) % Do not load or updated handles within the local (self-written) functions
frame_current_index=floor(get(handles.slider_frame,'Value'));
if frame_current_index==0
    frame_current_index=1;
end

set(handles.edit_frame_index, 'String', num2str(frame_current_index))
frame_gray_input=handles.data_raw_cam(handles.resize_index(2):handles.resize_index(2)+handles.resize_index(4), handles.resize_index(1):handles.resize_index(1)+handles.resize_index(3), 1, frame_current_index);
imagesc(handles.frame_gray, frame_gray_input), colorbar(handles.frame_gray)
drawnow, %axis(handles.frame_gray, 'image')

%% contrast calculation
window_size=floor(get(handles.slider_window_size, 'Value'));
contrast_limit=handles.contrast_limit;

frame_contrast_output = contrast_sliding(frame_gray_input, window_size, contrast_limit);

imagesc(handles.frame_contrast, frame_contrast_output), colorbar(handles.frame_contrast)
set(handles.frame_contrast, 'xticklabel',[] ,'yticklabel', [])
axis(handles.frame_contrast, 'image')

%% perfusion calculation
perfusion_map= velocity_estimator_single_num(frame_contrast_output, handles.velocity_contrast_cal);
     
imagesc(handles.frame_perfusion, perfusion_map), colorbar(handles.frame_perfusion), axis(handles.frame_perfusion, 'image')
perfusion_limit=floor(get(handles.slider_perfusion_limit, 'Value'));
perfusion_lower_limit=floor(get(handles.slider_perfusion_lower_limit, 'Value'));
caxis(handles.frame_perfusion, [perfusion_lower_limit, perfusion_limit])
set(handles.frame_perfusion, 'xticklabel',[] ,'yticklabel', [])

% --- Executes on button press in pushbutton_snapshot.
function pushbutton_snapshot_Callback(hObject, eventdata, handles)
% hObject    handle to pushbutton_snapshot (see GCBO)
% eventdata  reserved - to be defined in a future version of MATLAB
% handles    structure with handles and user data (see GUIDATA)

set(handles.edit_status, 'String','Saving snapshot...') 
address_local=[handles.file_address, 'fr=', num2str(handles.frame_current_index), ' win_size=', num2str(handles.window_size_slider.current), ' perf_low=', num2str(handles.perfusion_lower_limit_slider.current), ' perf_high=', num2str(handles.perfusion_limit_slider.current)];
Data=handles.perfusion_frame; enhanced_resolution_factor=1; Type='perfusion_image';
save_snapshot(Data, address_local, Type, enhanced_resolution_factor, handles)
set(handles.edit_status, 'String','Snapshot saved.') 

% --- Executes on slider movement.
function slider_window_size_Callback(hObject, eventdata, handles)
% hObject    handle to slider_window_size (see GCBO)
% eventdata  reserved - to be defined in a future version of MATLAB
% handles    structure with handles and user data (see GUIDATA)

% Hints: get(hObject,'Value') returns position of slider
%        get(hObject,'Min') and get(hObject,'Max') to determine range of slider
handles.window_size_slider.current = floor(get(handles.slider_window_size,'Value'));
drawnow
set(handles.edit_window_size, 'String', num2str(handles.window_size_slider.current))
    
    func_player(handles)
    
    rectangle(handles.frame_perfusion, 'Position', handles.ROI_index_interactive.Position, 'EdgeColor', 'red', 'LineWidth', 2)
    guidata(hObject, handles);% Update handles structure
    
set(handles.pushbutton_temporal_averaging, 'Enable', 'off'), set(handles.pushbutton_save_averaging, 'Enable', 'off')
set(handles.pushbutton_plot_temporal, 'Enable', 'off')

% --- Executes on slider movement.
function slider_perfusion_limit_Callback(hObject, eventdata, handles)
% hObject    handle to slider_perfusion_limit (see GCBO)
% eventdata  reserved - to be defined in a future version of MATLAB
% handles    structure with handles and user data (see GUIDATA)

% Hints: get(hObject,'Value') returns position of slider
%        get(hObject,'Min') and get(hObject,'Max') to determine range of slider
handles.perfusion_limit_slider.current = floor(get(handles.slider_perfusion_limit,'Value'));
drawnow
set(handles.edit_perfusion_limit, 'String', num2str(handles.perfusion_limit_slider.current))
    
    func_player(handles)
    
    rectangle(handles.frame_perfusion, 'Position', handles.ROI_index_interactive.Position, 'EdgeColor', 'red', 'LineWidth', 2)
    guidata(hObject, handles);% Update handles structure

set(handles.pushbutton_temporal_averaging, 'Enable', 'off'), set(handles.pushbutton_save_averaging, 'Enable', 'off')
set(handles.pushbutton_plot_temporal, 'Enable', 'off')

% --- Executes on slider movement.
function slider_perfusion_lower_limit_Callback(hObject, eventdata, handles)
% hObject    handle to slider_perfusion_lower_limit (see GCBO)
% eventdata  reserved - to be defined in a future version of MATLAB
% handles    structure with handles and user data (see GUIDATA)

% Hints: get(hObject,'Value') returns position of slider
%        get(hObject,'Min') and get(hObject,'Max') to determine range of slider
handles.perfusion_lower_limit_slider.current = floor(get(handles.slider_perfusion_lower_limit,'Value'));
drawnow
set(handles.edit_perfusion_lower_limit, 'String', num2str(handles.perfusion_lower_limit_slider.current))
    
    func_player(handles)
    
    rectangle(handles.frame_perfusion, 'Position', handles.ROI_index_interactive.Position, 'EdgeColor', 'red', 'LineWidth', 2)
    guidata(hObject, handles);% Update handles structure

set(handles.pushbutton_temporal_averaging, 'Enable', 'off'), set(handles.pushbutton_save_averaging, 'Enable', 'off')
set(handles.pushbutton_plot_temporal, 'Enable', 'off')

function save_snapshot(Data, address_local, Type, enhanced_resolution_factor, handles)
%% This function saves snapshots according to the inserted color map

Data(isnan(Data))=0; % If the gray frame has zero regions then the contrast of a zero matrix is NaN (or infinity)
Data=imresize(Data, enhanced_resolution_factor);
Fig=figure(111);
imagesc(Data); axis equal;
Colorbar=colorbar;
switch (Type)
    case 'gray_image'
        title('Raw image')
        colormap gray  
        Colorbar.Label.String='grayscale (out of 255)'; 
  
    case 'perfusion_image'
        set(gca, 'YTickLabel', []), set(gca, 'XTickLabel', [])
        colormap jet  
        Colorbar.Label.String='Perfusion (a.u.)';
end

saveas(Fig, [address_local, ' ',datestr(now,'HHMMSS'), '.png'])
%saveas(Fig, [address_local, ' ',datestr(now,'HHMMSS'), '.fig'])

frame_index=handles.frame_current_index;
window_size=handles.window_size_slider.current;
perfusion_low=handles.perfusion_lower_limit_slider.current;
perfusion_high=handles.perfusion_limit_slider.current;
save([handles.file_address, 'snapshot_perf ' ,datestr(now,'HHMMSS'), '.mat'], 'Data', 'frame_index', 'window_size', 'perfusion_low', 'perfusion_high')

close (Fig)

% --- Executes on button press in pushbutton_save_averaging.
function pushbutton_save_averaging_Callback(hObject, eventdata, handles)

set(handles.edit_status, 'String','Saving averaged snapshot...') 
if ~exist([handles.file_address, 'temp avg perf'])
       mkdir([handles.file_address, 'temp avg perf\'])
end
address_local=[handles.file_address, 'temp avg perf\'];

file_name_temp_avg=[handles.file_name(1:end-4), ' temp_avg'];%4 is due to the number of characters in '.mat'
%
flag_name_check=0;
prompt = 'Enter file name:';
dlgtitle = 'Input';
dims = [1 35];
definput = {file_name_temp_avg,'hsv'};
answer = inputdlg(prompt,dlgtitle,dims,definput);
if ~isempty(answer)
     if exist([address_local, answer{1}, '.mat'])
        answer_name_check = questdlg('A .mat file with this name exists. Would like to replace it?');
        switch answer_name_check
         case 'Yes'
           flag_name_check=1;  
        end
     end
     
     if ~exist([address_local, answer{1}, '.mat'])|| flag_name_check==1
     file_name_temp_avg=answer{1};
     enhanced_resolution_factor=1; Type='perfusion_image';
     save_snapshot_avgd(file_name_temp_avg, address_local, Type, enhanced_resolution_factor, handles)
     set(handles.edit_status, 'String','Averaged snapshot saved.')
     end
else
set(handles.edit_status, 'String','Save canceled.')
end

function save_snapshot_avgd(file_name, address_local, Type, enhanced_resolution_factor, handles)
%% This function saves snapshots according to the inserted color map
perfusion_map_avrgd=handles.perfusion_frame_temp_avgd;
perfusion_map_avrgd(isnan(perfusion_map_avrgd))=0; % If the gray frame has zero regions then the contrast of a zero matrix is NaN (or infinity)
perfusion_map_avrgd=imresize(perfusion_map_avrgd, enhanced_resolution_factor);

Fig=figure(111);
resolution_mm_px=1e-3*str2double(get(handles.edit_resolution_micron_px, 'String'));
if get(handles.checkbox_save_averaging_with_x_scale, 'Value') % save with x-scale

    image_height_px=size(perfusion_map_avrgd, 1);
    image_width_px=size(perfusion_map_avrgd, 2);
    image_height_mm=image_height_px*resolution_mm_px;
    image_width_mm=image_width_px*resolution_mm_px;
    imagesc([0, image_width_mm], [0, image_height_mm], perfusion_map_avrgd), axis image, Cbar=colorbar; Cbar.Label.String='Perfusion (a.u.)'; colormap jet
    xlabel('{\it x} (mm)'), set(gca, 'YTickLabel', [])
else
    imagesc(perfusion_map_avrgd), axis image, Cbar=colorbar; Cbar.Label.String='Perfusion (a.u.)'; colormap jet
    set(gca, 'YTickLabel', []), set(gca, 'XTickLabel', [])
end

        if get(handles.checkbox_custom_colorbar,'Value')
        colorbar_axis=str2double(get(handles.edit_maximum_perfusion_limit, 'String'));
        caxis([0 colorbar_axis])
        caxis_custom=[0 colorbar_axis];
        else
        caxis_custom=[0 0];    
        end
        
struct_orig_files=handles.orig_files;
window_size=handles.window_size_slider.current;
resize_index=handles.resize_index;
ROI_index_interactive=round(handles.ROI_index_interactive.Position);

temporal.perfusion_vec=handles.temporal_perfusion_vec;
temporal.sorted_frame_index=handles.sorted_frame_index;
temporal.sorted_perfusion_values=handles.sorted_perfusion_values;

calibration.file_name=handles.file_name_calibration;
calibration.contrast_perfusion=handles.velocity_contrast_cal;

motion_based=handles.motion_based;

if handles.ruler.flag==0 % no ruler value to save
    if get(handles.checkbox_custom_colorbar,'Value')
        title('Custom colorbar')  
    end
save([address_local, file_name, '.mat'], 'perfusion_map_avrgd', 'window_size', 'resize_index', 'ROI_index_interactive', 'temporal', 'caxis_custom', 'calibration', 'motion_based', 'resolution_mm_px', 'struct_orig_files')
else
ruler=handles.ruler;    
y_ruler_1=  ruler.y_ruler_1;
y_ruler_2=  ruler.y_ruler_2;
x_ruler_1=  ruler.x_ruler_1;
x_ruler_2=  ruler.x_ruler_2;

hold on,
plot(x_ruler_1, y_ruler_1, 'o', 'MarkerFaceColor', 'black')
plot(x_ruler_2, y_ruler_2, 'o', 'MarkerFaceColor', 'black')
plot([x_ruler_1, x_ruler_2], [y_ruler_1, y_ruler_2], 'LineWidth', 2, 'Color', 'black')

if get(handles.checkbox_custom_colorbar,'Value')
title(['Distance=', num2str(ruler.distance_cm, '%.2f'), ' cm; custom colorbar'])
else
title(['Distance=', num2str(ruler.distance_cm, '%.2f'), ' cm'])
end    
save([address_local, file_name, '.mat'], 'perfusion_map_avrgd', 'window_size', 'resize_index', 'ROI_index_interactive', 'temporal', 'ruler', 'caxis_custom', 'calibration', 'motion_based', 'resolution_mm_px', 'struct_orig_files')
end

saveas(Fig, [address_local, file_name, '.png'])
%saveas(Fig, [address_local, file_name, '.fig'])

clf, plot(handles.temporal_perfusion_vec), xlabel('Frame index'), ylabel('Perfusion (a.u.)')
hold on, scatter(handles.sorted_frame_index, handles.sorted_perfusion_values)
saveas(Fig, [address_local, file_name, ' temporal', '.fig'])

if ~isempty(motion_based)
speed_on_surface=motion_based.speed_on_surface;
clf, plot(speed_on_surface), hold on, scatter(handles.sorted_frame_index, speed_on_surface(handles.sorted_frame_index))
xlabel('Frame index'), ylabel('on-surface speed (cm/s)')
saveas(Fig, [address_local, file_name, ' temporal_motion_based', '.fig'])
end

close (Fig)

% --- Executes on button press in checkbox_save_averaging_with_x_scale.
function checkbox_save_averaging_with_x_scale_Callback(hObject, eventdata, handles)

% --- Executes on button press in togglebutton_second_ROI.
function togglebutton_second_ROI_Callback(hObject, eventdata, handles)

if get(hObject,'Value')
    % reset ROI
    interactive_ROI=round(handles.ROI_index_interactive.Position);
    ROI_size_px=str2double(get(handles.edit_ROI_size_px, 'String'));
    handles.ROI_index_interactive_second = drawrectangle(handles.frame_perfusion, 'Position',[floor(0.5*handles.resize_index(3))-round(ROI_size_px/2)+1, floor(0.5*handles.resize_index(4))-round(ROI_size_px/2)+1, interactive_ROI(3), interactive_ROI(4)], 'Color', handles.color_map(2, :), 'FaceAlpha', 0, 'InteractionsAllowed', 'translate'); %, 'Label', 'ROI'
else
    delete(handles.ROI_index_interactive_second);
    handles = rmfield(handles, 'ROI_index_interactive_second');% remove field
end


guidata(hObject, handles);% Update handles structure

% --- Executes on button press in pushbutton_video.
function pushbutton_video_Callback(hObject, eventdata, handles)
% hObject    handle to pushbutton_video (see GCBO)
% eventdata  reserved - to be defined in a future version of MATLAB
% handles    structure with handles and user data (see GUIDATA)
save_video(handles)

function [flag_cancel, file_name_for_save, file_address_for_save]=func_save_directory_name(file_name_default, file_address_default)
% file name
prompt ='Please enter a file name:';
dlgtitle = 'Input';
dims = [1 1e2];
definput = {[file_name_default(1:end-4), ' video'],'hsv'};
answer = inputdlg(prompt,dlgtitle,dims,definput);
flag_cancel=0;
if isempty(answer)
    flag_cancel=1;
    file_name_for_save=0;
else
file_name_for_save=answer{1};
end

% file directory
if flag_cancel==0
    file_directory_for_save=uigetdir(file_address_default, 'Select saving directory');
    if file_directory_for_save==0
    flag_cancel=1;
    end    
end

% folder check
if flag_cancel==0
    file_address_for_save=[file_directory_for_save, '\', file_name_for_save, '\'];
    if exist(file_address_for_save)
        answer_folder_check = questdlg('A folder with the entered name in the entered directory already exists. Pressing Yes may replace its contents by the new material. Pressing No or Cancel terminates the saving procedure.');
        switch answer_folder_check
         case 'No'
           flag_cancel=1;
         case 'Cancel'
           flag_cancel=1;
        end%switch
    else
        mkdir(file_address_for_save)
    end
else
    file_address_for_save=0;
end 

function save_video(handles)
file_address_default=handles.file_address;
file_name_default=handles.file_name;
set(handles.edit_status, 'String', 'Saving video...')
[flag_cancel, file_name_for_save, file_address_for_save]=func_save_directory_name(file_name_default, file_address_default);
% saving
 if flag_cancel==0
frame_rate_video=str2double(get(handles.edit_frame_rate_video, 'String'));
frame_rate_recording=str2double(get(handles.edit_frame_rate_recording, 'String'));
frame_index_from=str2double(get(handles.edit_frame_index_from, 'String'));
frame_index_till=str2double(get(handles.edit_frame_index_till, 'String'));
window_size=floor(get(handles.slider_window_size, 'Value'));
contrast_limit=handles.contrast_limit;
perfusion_limit=floor(get(handles.slider_perfusion_limit, 'Value'));
perfusion_lower_limit=floor(get(handles.slider_perfusion_lower_limit, 'Value'));
file_address=handles.file_address;
file_name=handles.file_name;

%% This function saves a video including spatial perfusion profile
font_name='Arial';
font_size=8;
color_map=handles.color_map; %=1/255*[208, 50, 50; 0, 139, 206];
line_width=1;
marker_size=6;
fig_width=1e3;
fig_height=4e2;
fig_num=5; hold on
fig_frame=func_image(fig_num, fig_width, fig_height);
wait_bar = waitbar(0,'Making video, please wait...');
frame_index=frame_index_from:frame_index_till;
time_vec=linspace(0, (length(frame_index)-1)/frame_rate_recording, length(frame_index));
perfusion_temporal=zeros(1, length(time_vec));
if isfield(handles, 'ROI_index_interactive_second')
    perfusion_temporal_second=zeros(1, length(time_vec));
end
interactive_ROI=round(handles.ROI_index_interactive.Position);

if isfield(handles, 'ROI_index_interactive_second')
interactive_ROI_second=round(handles.ROI_index_interactive_second.Position);   
end

video_format='MPEG-4';  % mp4 :-)
video_file=[file_address_for_save, file_name_for_save];
%video_file=[file_address, file_name(1:end-4),' ', num2str(frame_index_from), '-',num2str(frame_index_till), ' ', datestr(now, 'yyyymmdd HHMMSS'), '.avi']; % Not easy to change the video format
writerobj=VideoWriter(video_file, video_format);
writerobj.FrameRate=frame_rate_video;
open(writerobj)
counter_inner=1;
for counter=frame_index
 
 frame_current_index=counter;
 frame_gray_input=handles.data_raw_cam(handles.resize_index(2):handles.resize_index(2)+handles.resize_index(4), handles.resize_index(1):handles.resize_index(1)+handles.resize_index(3), 1, frame_current_index);   
 frame_contrast_output = contrast_sliding(frame_gray_input, window_size, contrast_limit);   
 perfusion_map= velocity_estimator_single_num(frame_contrast_output, handles.velocity_contrast_cal);  
  
 gray_crop=func_local_crop(frame_gray_input, interactive_ROI); % this is more accurate this way: calculating contrast of the ROI directly and then interpolation instead of averaging perfusion map for temporal perfusion, the same as calculate temporal
 gray_crop_vec=reshape(gray_crop, 1, numel(gray_crop));
 contrast_crop=std(gray_crop_vec)/mean(gray_crop_vec);
 contrast_crop(isnan(contrast_crop))=contrast_limit;
 contrast_crop(contrast_crop>contrast_limit)=contrast_limit;
 perfusion_temporal(counter_inner)=velocity_estimator_single_num(contrast_crop, handles.velocity_contrast_cal);

resolution_micron_px=str2double(get(handles.edit_resolution_micron_px, 'String'));
if resolution_micron_px==0
    resolution_mm_px=1;
else
    resolution_mm_px=1e-3*resolution_micron_px;
end
image_height_px=size(perfusion_map, 1);
image_width_px=size(perfusion_map, 2);
image_height_mm=image_height_px*resolution_mm_px;
image_width_mm=image_width_px*resolution_mm_px;
 
 if isfield(handles, 'ROI_index_interactive_second')
     perfusion_crop_second=func_local_crop(perfusion_map, interactive_ROI_second);
     perfusion_temporal_second(counter_inner)=mean(perfusion_crop_second, 'all');
 end
 
Fig=figure(fig_num);

subplot(1, 2, 1)
imagesc([0, image_width_mm], [0, image_height_mm], perfusion_map), Colorbar=colorbar; axis 'image', caxis([perfusion_lower_limit, perfusion_limit])
title(['Frame No.: ', num2str(counter)]), Colorbar.Label.String='Perfusion (a.u.)';
rectangle('Position', resolution_mm_px*interactive_ROI, 'LineWidth', line_width+1, 'EdgeColor', color_map(1, :))

if isfield(handles, 'ROI_index_interactive_second')
    rectangle('Position', resolution_mm_px*interactive_ROI_second, 'LineWidth', line_width+1, 'EdgeColor', color_map(2, :))
else
    interactive_ROI_second=0;
end

if resolution_micron_px==0
xlabel('{\it x} (px)'), ylabel('{\it y} (px)')
else
xlabel('{\it x} (mm)'), ylabel('{\it y} (mm)')
end
tick_label = get(gca,'XTick'); set(gca,'XTick',tick_label,'FontName',font_name,'fontsize',font_size), clear tick_label


 subplot(2, 2, 4)
 plot(time_vec(1:counter),  perfusion_temporal(1:counter), 'LineWidth', line_width, 'Color', color_map(1, :))
 hold on, plot(time_vec(counter), perfusion_temporal(counter), 'LineWidth', line_width, 'LineStyle', 'none', 'color', color_map(1, :), 'Marker', 'square', 'MarkerSize', marker_size)%, hold off
 
 if isfield(handles, 'ROI_index_interactive_second')
 plot(time_vec(1:counter),  perfusion_temporal_second(1:counter), 'LineWidth', line_width, 'Color', color_map(2, :))
 plot(time_vec(counter), perfusion_temporal_second(counter), 'LineWidth', line_width, 'LineStyle', 'none', 'color', color_map(2, :), 'Marker', 'square', 'MarkerSize', marker_size)
 else
     perfusion_temporal_second=0;
 end
 hold off
 
 xlim([0, max(time_vec)]), box off%ylim([perfusion_lower_limit, perfusion_limit]), box off
 xlabel('Time (s)'), ylabel('Perfusion (a.u.)')
 tick_label = get(gca,'XTick'); set(gca,'XTick',tick_label,'FontName',font_name,'fontsize',font_size), clear tick_label
  
counter_inner=counter_inner+1;
frame_sample = print(Fig, '-RGBImage');
writeVideo(writerobj, frame_sample); %Write to new
waitbar(counter/length(frame_index), wait_bar);
end
close(writerobj) % To check: writerobj.FrameRate
close(fig_frame.data), close(wait_bar)

velocity_contrast_cal=handles.velocity_contrast_cal;
% saving data 
save([file_address_for_save, file_name_for_save, '.mat'], 'resolution_micron_px', 'frame_index', 'frame_rate_video', 'frame_rate_recording', 'interactive_ROI_second', 'interactive_ROI', 'time_vec', 'perfusion_temporal', 'perfusion_temporal_second', 'perfusion_lower_limit', 'perfusion_limit', 'velocity_contrast_cal', 'writerobj', '-v7.3')

 end %flag cancel
 
 % check if save is canceled
if flag_cancel==1
    set(handles.edit_status, 'String', 'Saving video is canceled.')
else
    set(handles.edit_status, 'String', 'Saving video is done.')
end
 
function perfusion_crop=func_local_crop(perfusion_map, interactive_ROI)
perfusion_crop=perfusion_map(interactive_ROI(2):interactive_ROI(2)+interactive_ROI(4), interactive_ROI(1):interactive_ROI(1)+interactive_ROI(3));

function fig_frame=func_image(fig_num, fig_width, fig_height)
%close(figure(fig_num))
fig_frame.data=figure(fig_num); clf
fig_frame.posx=0; fig_frame.posy=0; fig_frame.width=fig_width; fig_frame.height=fig_height;
fig_frame.data.Position=[fig_frame.posx, fig_frame.posy, fig_frame.width, fig_frame.height];

% --- Executes on button press in pushbutton_load_calibration.
function pushbutton_load_calibration_Callback(hObject, eventdata, handles)
set(handles.edit_status, 'String','Browsing calibration...')

if handles.flag_startup
    handles.flag_startup=false;
    file_name=handles.file_name_calibration;
    file_address=handles.file_address_calibration;
else
    [file_name, file_address]= uigetfile(strcat(handles.file_address, '*.mat'));% Browse the file
end
 
if file_address~= 0
handles.file_name_calibration=file_name;
handles.file_address_calibration=file_address;
pause(0.1)
load(strcat(file_address, file_name));
if exist('contrast_static')
set(handles.edit_calibration_name, 'String', file_name)

velocity_contrast_cal=func_cont_perf_cal(handles, contrast_static, contrast_dynamic);
plot(handles.axes_contrast_perfusion, velocity_contrast_cal(1, :), velocity_contrast_cal(2, :))
xlim(handles.axes_contrast_perfusion, [0, 1e3])
handles.axes_contrast_perfusion.YTick=linspace(0, 1, 5); grid(handles.axes_contrast_perfusion, 'on')

handles.velocity_contrast_cal=velocity_contrast_cal;
guidata(hObject, handles);% Update handles structure
set(handles.edit_status, 'String','Calibration loaded.')
set(handles.text_contrast_perfusion, 'String', 'Calibrated contrast-perfusion')
else
set(handles.edit_status, 'String','Wrong file loaded.')  
end

else
set(handles.edit_status, 'String','Browsing canceled.')
end

function velocity_contrast_cal=func_cont_perf_cal(handles, contrast_static, contrast_dynamic)
 
 standard_fluid_perfusion=250;
 perfusion_static= velocity_estimator_single_num(contrast_static, handles.velocity_contrast);
 velocity_contrast_cal(1, :)=handles.velocity_contrast(1, :)-perfusion_static;
 velocity_contrast_cal(1, velocity_contrast_cal(1, :)<0)=0;

 velocity_contrast_cal(2, :)=handles.velocity_contrast(2, :);

 perfusion_dynamic_cal= velocity_estimator_single_num(contrast_dynamic, velocity_contrast_cal);
 velocity_contrast_cal(1, :)=velocity_contrast_cal(1, :)/perfusion_dynamic_cal*standard_fluid_perfusion;

function edit_calibration_name_Callback(hObject, eventdata, handles)

% --- Executes on button press in pushbutton_calculate_temporal.
function pushbutton_calculate_temporal_Callback(hObject, eventdata, handles)
% hObject    handle to pushbutton_calculate_temporal (see GCBO)
% eventdata  reserved - to be defined in a future version of MATLAB
% handles    structure with handles and user data (see GUIDATA)
if get(handles.checkbox_custom_colorbar, 'Value')
    msgbox('please uncheck the custom colorbar and try again.')
else
    
if isfield(handles, 'velocity_contrast_cal')
cla(handles.axes_perfusion_map_temporally_averaged)
interactive_ROI=round(handles.ROI_index_interactive.Position);
contrast_limit=handles.contrast_limit;
temporal_contrast_vec=zeros(1, size(handles.data_raw_cam, 4)); temporal_perfusion_vec=zeros(1, size(handles.data_raw_cam, 4));
wait_bar = waitbar(0,'Calculating temporal vectors, please wait...');
for frame_counter=1:size(handles.data_raw_cam, 4)
waitbar(frame_counter/size(handles.data_raw_cam, 4),wait_bar);
frame_gray_input=255*im2double(handles.data_raw_cam(handles.resize_index(2)+interactive_ROI(2):handles.resize_index(2)+interactive_ROI(2)+interactive_ROI(4)-1, handles.resize_index(1)+interactive_ROI(1):handles.resize_index(1)+interactive_ROI(1)+interactive_ROI(3)-1, 1, frame_counter));
frame_gray_input_vec=reshape(frame_gray_input, 1, numel(frame_gray_input));
contrast_output=std(frame_gray_input_vec)/mean(frame_gray_input_vec);
contrast_output(isnan(contrast_output))=contrast_limit;
contrast_output(contrast_output>contrast_limit)=contrast_limit;
temporal_contrast_vec(frame_counter)=contrast_output;
temporal_perfusion_vec(frame_counter)=velocity_estimator_single_num(contrast_output, handles.velocity_contrast_cal);
end 
close(wait_bar)

plot(handles.axes_contrast_temporal, temporal_contrast_vec)
xlabel(handles.axes_contrast_temporal, 'Frame index')
plot(handles.axes_perfusion_temporal, temporal_perfusion_vec)

handles.temporal_contrast_vec=temporal_contrast_vec;
handles.temporal_perfusion_vec=temporal_perfusion_vec;

set(handles.pushbutton_temporal_averaging, 'Enable', 'on')
set(handles.pushbutton_plot_temporal,      'Enable', 'off')
set(handles.pushbutton_save_averaging,     'Enable', 'off')
set(handles.pushbutton_ruler,              'Enable', 'off')
guidata(hObject, handles);% Update handles structure
else
    msgbox('Please load the calibration file.')
end
end

% --- Executes on button press in pushbutton_plot_temporal.
function pushbutton_plot_temporal_Callback(hObject, eventdata, handles)
figure(100), clf, plot(handles.temporal_perfusion_vec), xlabel('Frame index'), ylabel('Perfusion (a.u.)')
hold, scatter(handles.sorted_frame_index, handles.sorted_perfusion_values)

if ~isempty(handles.motion_based)
figure(101), clf, hold on
speed_on_surface=handles.motion_based.speed_on_surface;
plot(speed_on_surface), scatter(handles.sorted_frame_index, speed_on_surface(handles.sorted_frame_index))
xlabel('Frame index'), ylabel('on-surface speed (cm/s)'), hold off
end


% --- Executes on button press in checkbox_use_all_frames.
%function checkbox_use_all_frames_Callback(hObject, eventdata, handles)

% --- Executes on button press in pushbutton_temporal_averaging.
function pushbutton_temporal_averaging_Callback(hObject, eventdata, handles)
if get(handles.checkbox_custom_colorbar, 'Value')
    msgbox('please uncheck the custom colorbar and try again.')
else
if handles.temporal_perfusion_vec==0
    set(handles.edit_status, 'String','No temporal profile available.') 
else
    
window_size=floor(get(handles.slider_window_size, 'Value'));
contrast_limit=handles.contrast_limit;
temporal_perfusion_vec=handles.temporal_perfusion_vec;


switch get(handles.popupmenu_frame_selection, 'Value')
    case 1 % minimum values
        handles.motion_based=[];
        num_of_avg_frames=40;
        [sorted_perfusion_values, sorted_frame_index]=func_sorting(temporal_perfusion_vec, num_of_avg_frames);

    case 2 % maximum values
        handles.motion_based=[];
        num_of_avg_frames=40;
        [sorted_perfusion_values, sorted_frame_index]=func_sorting_max(temporal_perfusion_vec, num_of_avg_frames);
        
    case 3 % all frames
        handles.motion_based=[];
        num_of_avg_frames=length(temporal_perfusion_vec)-1;
        [sorted_perfusion_values, sorted_frame_index]=func_sorting(temporal_perfusion_vec, num_of_avg_frames);
end

frame_gray_input=squeeze(handles.data_raw_cam(handles.resize_index(2):handles.resize_index(2)+handles.resize_index(4), handles.resize_index(1):handles.resize_index(1)+handles.resize_index(3), 1, sorted_frame_index));
perfusion_map_3D=zeros(size(frame_gray_input));
wait_bar = waitbar(0,'Making averaged perfusion map, please wait...');
for frame_counter=1:size(perfusion_map_3D, 3)
waitbar(frame_counter/size(perfusion_map_3D, 3),wait_bar);
    %%contrast calculation
    frame_contrast_output = contrast_sliding(frame_gray_input(:, :, frame_counter), window_size, contrast_limit);
    %%perfusion calculation
    perfusion_map_3D(:, :, frame_counter)= velocity_estimator_single_num(frame_contrast_output, handles.velocity_contrast_cal);

end
    perfusion_map_mean=mean(perfusion_map_3D, 3);
    imagesc(handles.axes_perfusion_map_temporally_averaged, perfusion_map_mean)%; axis equal; title('Temporally averaged perfusion map')
    colorbar(handles.axes_perfusion_map_temporally_averaged)
    set(handles.axes_perfusion_map_temporally_averaged, 'xticklabel',[] ,'yticklabel', [])
    axes(handles.axes_perfusion_map_temporally_averaged)% call the axes for colormap
    colormap(handles.axes_perfusion_map_temporally_averaged, 'jet'), Colorbar=colorbar; Colorbar.Label.String='Perfusion (a.u.)';
    axis(handles.axes_perfusion_map_temporally_averaged, 'image')
    
    handles.perfusion_frame_temp_avgd=perfusion_map_mean;
    close(wait_bar)
    handles.sorted_frame_index=sorted_frame_index;
    handles.sorted_perfusion_values=sorted_perfusion_values;
    handles.ruler.flag=0; % reset flag for saving ruler value
    guidata(hObject, handles);% Update handles structure
    set(handles.checkbox_custom_colorbar, 'Enable', 'on'), 
    set(handles.pushbutton_save_averaging, 'Enable', 'on'), set(handles.pushbutton_plot_temporal, 'Enable', 'on'), set(handles.pushbutton_ruler, 'Enable', 'on')
    set(handles.edit_status, 'String','Avg. perfusion map made.') 
end
end

function [sorted_perfusion_values, sorted_frame_num]=func_sorting_max(temporal_perfusion_vec, num_of_avg_frames)
%num_of_avg_frames=40;
[sorted_perfusion_values_all, sorted_frame_num_all]=sort(temporal_perfusion_vec);
skipped_zero_sorted_frames=sorted_frame_num_all(sorted_perfusion_values_all>0);
sorted_frame_num=skipped_zero_sorted_frames(end-num_of_avg_frames+1:end);
sorted_perfusion_values=temporal_perfusion_vec(sorted_frame_num);

% --- Executes on button press in checkbox_custom_colorbar.
function checkbox_custom_colorbar_Callback(hObject, eventdata, handles)
if get(hObject,'Value')
    set(handles.edit_maximum_perfusion_limit, 'Enable', 'on')
    set(handles.edit_maximum_perfusion_limit, 'String', '200')
    edit_maximum_perfusion_limit_Callback(hObject, eventdata, handles)
else
    set(handles.edit_maximum_perfusion_limit, 'Enable', 'off')
    set(handles.edit_maximum_perfusion_limit, 'String', '')
    func_reset_scalebar(handles)
end

function edit_maximum_perfusion_limit_Callback(hObject, eventdata, handles)
func_set_scalebar(handles)

function func_set_scalebar(handles)
colorbar_axis=str2double(get(handles.edit_maximum_perfusion_limit, 'String'));
caxis(handles.axes_perfusion_map_temporally_averaged, [0 colorbar_axis])

function func_reset_scalebar(handles)
colorbar_axis=max(handles.perfusion_frame_temp_avgd, [], [1, 2]);
caxis(handles.axes_perfusion_map_temporally_averaged, [0 colorbar_axis])


% --- Executes on button press in pushbutton_ruler.
function pushbutton_ruler_Callback(hObject, eventdata, handles)
handles.ruler.flag=0;
micron_px_fac=handles.micron_px_fac;%84.246 micron/px
pix_cm_fac=1e4/micron_px_fac;
%pix_cm_fac=118.7;

perfusion_map_mean=handles.perfusion_frame_temp_avgd;

% replot the perfusion map
imagesc(handles.axes_perfusion_map_temporally_averaged, perfusion_map_mean)
colorbar(handles.axes_perfusion_map_temporally_averaged)
set(handles.axes_perfusion_map_temporally_averaged, 'xticklabel',[] ,'yticklabel', [])
axes(handles.axes_perfusion_map_temporally_averaged)
colormap(handles.axes_perfusion_map_temporally_averaged, 'jet'), Colorbar=colorbar; Colorbar.Label.String='Perfusion (a.u.)';
if get(handles.checkbox_custom_colorbar, 'Value')
caxis(handles.axes_perfusion_map_temporally_averaged, [0, str2double(get(handles.edit_maximum_perfusion_limit, 'String'))])   
end

set(handles.edit_status, 'String','Select point 1 with right click')
[x_ruler_1, y_ruler_1]=(getpts(handles.axes_perfusion_map_temporally_averaged));
x_ruler_1=round(x_ruler_1(end)); y_ruler_1=round(y_ruler_1(end)); 
hold on, plot(x_ruler_1, y_ruler_1, 'o', 'MarkerFaceColor', 'black')

set(handles.edit_status, 'String','Select point 2 with right click')
[x_ruler_2, y_ruler_2]=(getpts(handles.axes_perfusion_map_temporally_averaged));
x_ruler_2=round(x_ruler_2(end)); y_ruler_2=round(y_ruler_2(end)); 
plot(x_ruler_2, y_ruler_2, 'o', 'MarkerFaceColor', 'black')

distance_pixels=sqrt((x_ruler_1-x_ruler_2)^2+(y_ruler_1-y_ruler_2)^2); 
distance_cm=distance_pixels/pix_cm_fac;
set(handles.edit_status, 'String',['Distance=', num2str(distance_cm, '%.2f'), ' cm'])
plot(handles.axes_perfusion_map_temporally_averaged, [x_ruler_1, x_ruler_2], [y_ruler_1, y_ruler_2], 'LineWidth', 2, 'Color', 'black')
axes(handles.axes_perfusion_map_temporally_averaged), hold off
handles.ruler.flag=1;
handles.ruler.distance_cm=distance_cm;
handles.ruler.pix_cm_fac=pix_cm_fac;
handles.ruler.x_ruler_1=x_ruler_1;
handles.ruler.x_ruler_2=x_ruler_2;
handles.ruler.y_ruler_1=y_ruler_1;
handles.ruler.y_ruler_2=y_ruler_2;
guidata(hObject, handles);% Update handles structure

% --- Executes on button press in Exit_button.
function Exit_button_Callback(hObject, eventdata, handles)
% hObject    handle to Exit_button (see GCBO)
% eventdata  reserved - to be defined in a future version of MATLAB
% handles    structure with handles and user data (see GUIDATA)
clear
close(figure(100)), close(figure(101))
close(Analysis)

% --- Executes on selection change in popupmenu_frame_selection.
function popupmenu_frame_selection_Callback(hObject, eventdata, handles)

% --- Executes on button press in pushbutton_import_frame.
function pushbutton_import_frame_Callback(hObject, eventdata, handles)
[file_name, file_address]=uigetfile('*.mat');

if file_name~=0
    load(strcat(file_address, file_name))
    
    intensity_mat_temp=im2double(squeeze(data_raw_cam));
    Fig=figure(100); clf

    if size(intensity_mat_temp, 3)~=3 %99 percent speckle frames
        intensity_mat=intensity_mat_temp(:, :, 1);
    else
        intensity_mat=intensity_mat_temp;
    end

    imagesc(intensity_mat), xlabel('{\it x} (px)'), ylabel('{\it y} (px)')
    title('Please choose the two points. First left and then right click')

    [index_width, index_height]=getpts(Fig);
    line_width_pix=sqrt(abs(diff(index_width))^2+abs(diff(index_height)^2)); %px
    hold on,
    plot(index_width(1), index_height(1), 'o', 'MarkerFaceColor', 'black')
    plot(index_width(2), index_height(2), 'o', 'MarkerFaceColor', 'black')
    plot(index_width, index_height, 'LineWidth', 2, 'Color', 'black')
    title(['Line magnitude=', num2str(line_width_pix, '%.1f'), ' px'])
    handles.line_width_pix_FOV=line_width_pix;
    guidata(hObject, handles);% Update handles structure
else
    disp('No file loaded.')
end

% --- Executes on button press in pushbutton_calculate_resolution.
function pushbutton_calculate_resolution_Callback(hObject, eventdata, handles)

    distance_chosen=str2double(get(handles.edit_distance, 'String'))*1e-3;%5e-3;%m
    res_m_px=distance_chosen/handles.line_width_pix_FOV;
    figure(100)
    title(['Line magnitude=', num2str(handles.line_width_pix_FOV, '%.1f'), ' px',...
           '   Resolution=', num2str(res_m_px, '%.2e'), ' m/px'])

function edit_distance_Callback(hObject, eventdata, handles)


% --- Executes during object creation, after setting all properties.
function slider_frame_CreateFcn(hObject, eventdata, handles)
% hObject    handle to slider_frame (see GCBO)
% eventdata  reserved - to be defined in a future version of MATLAB
% handles    empty - handles not created until after all CreateFcns called

% Hint: slider controls usually have a light gray background.
if isequal(get(hObject,'BackgroundColor'), get(0,'defaultUicontrolBackgroundColor'))
    set(hObject,'BackgroundColor',[.9 .9 .9]);
end

function edit_frame_index_Callback(hObject, eventdata, handles)
% hObject    handle to edit_frame_index (see GCBO)
% eventdata  reserved - to be defined in a future version of MATLAB
% handles    structure with handles and user data (see GUIDATA)

% Hints: get(hObject,'String') returns contents of edit_frame_index as text
%        str2double(get(hObject,'String')) returns contents of edit_frame_index as a double

% --- Executes during object creation, after setting all properties.
function edit_frame_index_CreateFcn(hObject, eventdata, handles)
% hObject    handle to edit_frame_index (see GCBO)
% eventdata  reserved - to be defined in a future version of MATLAB
% handles    empty - handles not created until after all CreateFcns called

% Hint: edit controls usually have a white background on Windows.
%       See ISPC and COMPUTER.
if ispc && isequal(get(hObject,'BackgroundColor'), get(0,'defaultUicontrolBackgroundColor'))
    set(hObject,'BackgroundColor','white');
end

function edit_status_Callback(hObject, eventdata, handles)
% hObject    handle to edit_status (see GCBO)
% eventdata  reserved - to be defined in a future version of MATLAB
% handles    structure with handles and user data (see GUIDATA)

% Hints: get(hObject,'String') returns contents of edit_status as text
%        str2double(get(hObject,'String')) returns contents of edit_status as a double

% --- Executes during object creation, after setting all properties.
function edit_status_CreateFcn(hObject, eventdata, handles)
% hObject    handle to edit_status (see GCBO)
% eventdata  reserved - to be defined in a future version of MATLAB
% handles    empty - handles not created until after all CreateFcns called

% Hint: edit controls usually have a white background on Windows.
%       See ISPC and COMPUTER.
if ispc && isequal(get(hObject,'BackgroundColor'), get(0,'defaultUicontrolBackgroundColor'))
    set(hObject,'BackgroundColor','white');
end

function edit_frame_index_max_Callback(hObject, eventdata, handles)
% hObject    handle to edit_frame_index_max (see GCBO)
% eventdata  reserved - to be defined in a future version of MATLAB
% handles    structure with handles and user data (see GUIDATA)

% Hints: get(hObject,'String') returns contents of edit_frame_index_max as text
%        str2double(get(hObject,'String')) returns contents of edit_frame_index_max as a double

% --- Executes during object creation, after setting all properties.
function edit_frame_index_max_CreateFcn(hObject, eventdata, handles)
% hObject    handle to edit_frame_index_max (see GCBO)
% eventdata  reserved - to be defined in a future version of MATLAB
% handles    empty - handles not created until after all CreateFcns called

% Hint: edit controls usually have a white background on Windows.
%       See ISPC and COMPUTER.
if ispc && isequal(get(hObject,'BackgroundColor'), get(0,'defaultUicontrolBackgroundColor'))
    set(hObject,'BackgroundColor','white');
end

% --- Executes during object creation, after setting all properties.
function slider_window_size_CreateFcn(hObject, eventdata, handles)
% hObject    handle to slider_window_size (see GCBO)
% eventdata  reserved - to be defined in a future version of MATLAB
% handles    empty - handles not created until after all CreateFcns called

% Hint: slider controls usually have a light gray background.
if isequal(get(hObject,'BackgroundColor'), get(0,'defaultUicontrolBackgroundColor'))
    set(hObject,'BackgroundColor',[.9 .9 .9]);
end

function edit_window_size_Callback(hObject, eventdata, handles)
% hObject    handle to edit_window_size (see GCBO)
% eventdata  reserved - to be defined in a future version of MATLAB
% handles    structure with handles and user data (see GUIDATA)

% Hints: get(hObject,'String') returns contents of edit_window_size as text
%        str2double(get(hObject,'String')) returns contents of edit_window_size as a double

% --- Executes during object creation, after setting all properties.
function edit_window_size_CreateFcn(hObject, eventdata, handles)
% hObject    handle to edit_window_size (see GCBO)
% eventdata  reserved - to be defined in a future version of MATLAB
% handles    empty - handles not created until after all CreateFcns called

% Hint: edit controls usually have a white background on Windows.
%       See ISPC and COMPUTER.
if ispc && isequal(get(hObject,'BackgroundColor'), get(0,'defaultUicontrolBackgroundColor'))
    set(hObject,'BackgroundColor','white');
end

% --- Executes during object creation, after setting all properties.
function slider_perfusion_limit_CreateFcn(hObject, eventdata, handles)
% hObject    handle to slider_perfusion_limit (see GCBO)
% eventdata  reserved - to be defined in a future version of MATLAB
% handles    empty - handles not created until after all CreateFcns called

% Hint: slider controls usually have a light gray background.
if isequal(get(hObject,'BackgroundColor'), get(0,'defaultUicontrolBackgroundColor'))
    set(hObject,'BackgroundColor',[.9 .9 .9]);
end

function edit_perfusion_limit_Callback(hObject, eventdata, handles)
% hObject    handle to edit_perfusion_limit (see GCBO)
% eventdata  reserved - to be defined in a future version of MATLAB
% handles    structure with handles and user data (see GUIDATA)

% Hints: get(hObject,'String') returns contents of edit_perfusion_limit as text
%        str2double(get(hObject,'String')) returns contents of edit_perfusion_limit as a double

% --- Executes during object creation, after setting all properties.
function edit_perfusion_limit_CreateFcn(hObject, eventdata, handles)
% hObject    handle to edit_perfusion_limit (see GCBO)
% eventdata  reserved - to be defined in a future version of MATLAB
% handles    empty - handles not created until after all CreateFcns called

% Hint: edit controls usually have a white background on Windows.
%       See ISPC and COMPUTER.
if ispc && isequal(get(hObject,'BackgroundColor'), get(0,'defaultUicontrolBackgroundColor'))
    set(hObject,'BackgroundColor','white');
end

% --- Executes during object creation, after setting all properties.
function slider_perfusion_lower_limit_CreateFcn(hObject, eventdata, handles)
% hObject    handle to slider_perfusion_lower_limit (see GCBO)
% eventdata  reserved - to be defined in a future version of MATLAB
% handles    empty - handles not created until after all CreateFcns called

% Hint: slider controls usually have a light gray background.
if isequal(get(hObject,'BackgroundColor'), get(0,'defaultUicontrolBackgroundColor'))
    set(hObject,'BackgroundColor',[.9 .9 .9]);
end

function edit_perfusion_lower_limit_Callback(hObject, eventdata, handles)
% hObject    handle to edit_perfusion_lower_limit (see GCBO)
% eventdata  reserved - to be defined in a future version of MATLAB
% handles    structure with handles and user data (see GUIDATA)

% Hints: get(hObject,'String') returns contents of edit_perfusion_lower_limit as text
%        str2double(get(hObject,'String')) returns contents of edit_perfusion_lower_limit as a double

% --- Executes during object creation, after setting all properties.
function edit_perfusion_lower_limit_CreateFcn(hObject, eventdata, handles)
% hObject    handle to edit_perfusion_lower_limit (see GCBO)
% eventdata  reserved - to be defined in a future version of MATLAB
% handles    empty - handles not created until after all CreateFcns called

% Hint: edit controls usually have a white background on Windows.
%       See ISPC and COMPUTER.
if ispc && isequal(get(hObject,'BackgroundColor'), get(0,'defaultUicontrolBackgroundColor'))
    set(hObject,'BackgroundColor','white');
end

% --- Executes during object creation, after setting all properties.
function edit_frame_index_till_CreateFcn(hObject, eventdata, handles)
% hObject    handle to edit_frame_index_till (see GCBO)
% eventdata  reserved - to be defined in a future version of MATLAB
% handles    empty - handles not created until after all CreateFcns called

% Hint: edit controls usually have a white background on Windows.
%       See ISPC and COMPUTER.
if ispc && isequal(get(hObject,'BackgroundColor'), get(0,'defaultUicontrolBackgroundColor'))
    set(hObject,'BackgroundColor','white');
end

% --- Executes during object creation, after setting all properties.
function edit_frame_index_from_CreateFcn(hObject, eventdata, handles)
% hObject    handle to edit_frame_index_from (see GCBO)
% eventdata  reserved - to be defined in a future version of MATLAB
% handles    empty - handles not created until after all CreateFcns called

% Hint: edit controls usually have a white background on Windows.
%       See ISPC and COMPUTER.
if ispc && isequal(get(hObject,'BackgroundColor'), get(0,'defaultUicontrolBackgroundColor'))
    set(hObject,'BackgroundColor','white');
end

% --- Executes during object creation, after setting all properties.
function edit_frame_rate_video_CreateFcn(hObject, eventdata, handles)
% hObject    handle to edit_frame_rate_video (see GCBO)
% eventdata  reserved - to be defined in a future version of MATLAB
% handles    empty - handles not created until after all CreateFcns called

% Hint: edit controls usually have a white background on Windows.
%       See ISPC and COMPUTER.
if ispc && isequal(get(hObject,'BackgroundColor'), get(0,'defaultUicontrolBackgroundColor'))
    set(hObject,'BackgroundColor','white');
end

function edit_loaded_data_Callback(hObject, eventdata, handles)
% hObject    handle to edit_loaded_data (see GCBO)
% eventdata  reserved - to be defined in a future version of MATLAB
% handles    structure with handles and user data (see GUIDATA)

% Hints: get(hObject,'String') returns contents of edit_loaded_data as text
%        str2double(get(hObject,'String')) returns contents of edit_loaded_data as a double

% --- Executes during object creation, after setting all properties.
function edit_loaded_data_CreateFcn(hObject, eventdata, handles)
% hObject    handle to edit_loaded_data (see GCBO)
% eventdata  reserved - to be defined in a future version of MATLAB
% handles    empty - handles not created until after all CreateFcns called

% Hint: edit controls usually have a white background on Windows.
%       See ISPC and COMPUTER.
if ispc && isequal(get(hObject,'BackgroundColor'), get(0,'defaultUicontrolBackgroundColor'))
    set(hObject,'BackgroundColor','white');
end


% --- Executes during object creation, after setting all properties.
function edit_maximum_perfusion_limit_CreateFcn(hObject, eventdata, handles)
% hObject    handle to edit_maximum_perfusion_limit (see GCBO)
% eventdata  reserved - to be defined in a future version of MATLAB
% handles    empty - handles not created until after all CreateFcns called

% Hint: edit controls usually have a white background on Windows.
%       See ISPC and COMPUTER.
if ispc && isequal(get(hObject,'BackgroundColor'), get(0,'defaultUicontrolBackgroundColor'))
    set(hObject,'BackgroundColor','white');
end

% --- Executes during object creation, after setting all properties.
function edit_calibration_name_CreateFcn(hObject, eventdata, handles)
% hObject    handle to edit_calibration_name (see GCBO)
% eventdata  reserved - to be defined in a future version of MATLAB
% handles    empty - handles not created until after all CreateFcns called

% Hint: edit controls usually have a white background on Windows.
%       See ISPC and COMPUTER.
if ispc && isequal(get(hObject,'BackgroundColor'), get(0,'defaultUicontrolBackgroundColor'))
    set(hObject,'BackgroundColor','white');
end

% --- Executes during object creation, after setting all properties.
function edit_file_address_CreateFcn(hObject, eventdata, handles)
% hObject    handle to edit_file_address (see GCBO)
% eventdata  reserved - to be defined in a future version of MATLAB
% handles    empty - handles not created until after all CreateFcns called

% Hint: edit controls usually have a white background on Windows.
%       See ISPC and COMPUTER.
if ispc && isequal(get(hObject,'BackgroundColor'), get(0,'defaultUicontrolBackgroundColor'))
    set(hObject,'BackgroundColor','white');
end

% --- Executes during object creation, after setting all properties.
function popupmenu_frame_selection_CreateFcn(hObject, eventdata, handles)
% hObject    handle to popupmenu_frame_selection (see GCBO)
% eventdata  reserved - to be defined in a future version of MATLAB
% handles    empty - handles not created until after all CreateFcns called

% Hint: popupmenu controls usually have a white background on Windows.
%       See ISPC and COMPUTER.
if ispc && isequal(get(hObject,'BackgroundColor'), get(0,'defaultUicontrolBackgroundColor'))
    set(hObject,'BackgroundColor','white');
end

% --- Executes during object creation, after setting all properties.
function edit_resolution_micron_px_CreateFcn(hObject, eventdata, handles)
% hObject    handle to edit_resolution_micron_px (see GCBO)
% eventdata  reserved - to be defined in a future version of MATLAB
% handles    empty - handles not created until after all CreateFcns called

% Hint: edit controls usually have a white background on Windows.
%       See ISPC and COMPUTER.
if ispc && isequal(get(hObject,'BackgroundColor'), get(0,'defaultUicontrolBackgroundColor'))
    set(hObject,'BackgroundColor','white');
end


function edit_frame_rate_recording_Callback(hObject, eventdata, handles)
% hObject    handle to edit_frame_rate_recording (see GCBO)
% eventdata  reserved - to be defined in a future version of MATLAB
% handles    structure with handles and user data (see GUIDATA)

% Hints: get(hObject,'String') returns contents of edit_frame_rate_recording as text
%        str2double(get(hObject,'String')) returns contents of edit_frame_rate_recording as a double


% --- Executes during object creation, after setting all properties.
function edit_frame_rate_recording_CreateFcn(hObject, eventdata, handles)
% hObject    handle to edit_frame_rate_recording (see GCBO)
% eventdata  reserved - to be defined in a future version of MATLAB
% handles    empty - handles not created until after all CreateFcns called

% Hint: edit controls usually have a white background on Windows.
%       See ISPC and COMPUTER.
if ispc && isequal(get(hObject,'BackgroundColor'), get(0,'defaultUicontrolBackgroundColor'))
    set(hObject,'BackgroundColor','white');
end

% --- Executes during object creation, after setting all properties.
function edit_distance_CreateFcn(hObject, eventdata, handles)
% hObject    handle to edit_distance (see GCBO)
% eventdata  reserved - to be defined in a future version of MATLAB
% handles    empty - handles not created until after all CreateFcns called

% Hint: edit controls usually have a white background on Windows.
%       See ISPC and COMPUTER.
if ispc && isequal(get(hObject,'BackgroundColor'), get(0,'defaultUicontrolBackgroundColor'))
    set(hObject,'BackgroundColor','white');
end


function edit_ROI_size_px_Callback(hObject, eventdata, handles)
% hObject    handle to edit_ROI_size_px (see GCBO)
% eventdata  reserved - to be defined in a future version of MATLAB
% handles    structure with handles and user data (see GUIDATA)

% Hints: get(hObject,'String') returns contents of edit_ROI_size_px as text
%        str2double(get(hObject,'String')) returns contents of edit_ROI_size_px as a double


% --- Executes during object creation, after setting all properties.
function edit_ROI_size_px_CreateFcn(hObject, eventdata, handles)
% hObject    handle to edit_ROI_size_px (see GCBO)
% eventdata  reserved - to be defined in a future version of MATLAB
% handles    empty - handles not created until after all CreateFcns called

% Hint: edit controls usually have a white background on Windows.
%       See ISPC and COMPUTER.
if ispc && isequal(get(hObject,'BackgroundColor'), get(0,'defaultUicontrolBackgroundColor'))
    set(hObject,'BackgroundColor','white');
end
