# Supplementary material for: Handheld versus mounted laser speckle contrast perfusion imaging demonstrated in psoriasis lesions
Source: Sci Rep. 2021 Aug 17;11:16646. doi: 10.1038/s41598-021-96218-6 (PMC8371022; doi:10.1038/s41598-021-96218-6)
Supplement: Supplementary file 2 — Supplementary Code S1. [file 41598_2021_96218_MOESM2_ESM.zip › Supplementary Code S 1/code for processing raw data/2 LSCI analysis and temporal averaging/contrast_sliding.m]

function frame_contrast_output = contrast_sliding(frame_gray_input, window_size, contrast_limit)
% Written by Ata Chizari 2 July, 2021
% This function applies a sliding window to calculate local contrast values
% and create a contrast map. 

input_frame=255*im2double(frame_gray_input);% Otherwise the imagesc does not work 
sliding_window=ones(window_size, window_size);
window_summation=conv2(input_frame, sliding_window, 'same');
window_summation_square=conv2(input_frame.^2, sliding_window, 'same');

window_number_of_elements=window_size.^2;
window_variance=(window_summation_square-window_summation.^2./window_number_of_elements)./(window_number_of_elements-1);
window_standard_deviation=sqrt(window_variance);
window_mean=window_summation./window_number_of_elements;

frame_contrast_output=window_standard_deviation./window_mean;

frame_contrast_output(isnan(frame_contrast_output))=contrast_limit;
frame_contrast_output(frame_contrast_output>contrast_limit)=contrast_limit;
end
