# Supplementary material for: Handheld versus mounted laser speckle contrast perfusion imaging demonstrated in psoriasis lesions
Source: Sci Rep. 2021 Aug 17;11:16646. doi: 10.1038/s41598-021-96218-6 (PMC8371022; doi:10.1038/s41598-021-96218-6)
Supplement: Supplementary file 2 — Supplementary Code S1. [file 41598_2021_96218_MOESM2_ESM.zip › Supplementary Code S 1/code for processing raw data/2 LSCI analysis and temporal averaging/contrast_velocity_model.m]

function velocity_contrast= contrast_velocity_model(time_exposure, lambda)
% Written by Ata Chizari 2 July, 2021
% This function returns velocity model in terms of speckle contrast according to an exposure time
% time_exposure:     input exposure time
% lambda:            laser wavelength (m)
% velocity_contrast: matrix of assigning velocity to achieved contrast value 
% time_consumed:     consumed processing time

time_exposure=1e-6*time_exposure; %Conversion from microseconds to seconds
A=1;
velocity_capillary=(0.1:1:3000)*1e-6;               % capillary velocities (m/s)
time_correlation=lambda/(A*2*pi)./velocity_capillary; % correlation time (s)
contrast_speckle=sqrt(time_correlation/(2*time_exposure).*(1-exp(-2*time_exposure./time_correlation)));

velocity_contrast(1, :)=1e6*velocity_capillary;
velocity_contrast(2, :)=contrast_speckle;
