# Supplementary material for: Handheld versus mounted laser speckle contrast perfusion imaging demonstrated in psoriasis lesions
Source: Sci Rep. 2021 Aug 17;11:16646. doi: 10.1038/s41598-021-96218-6 (PMC8371022; doi:10.1038/s41598-021-96218-6)
Supplement: Supplementary file 2 — Supplementary Code S1. [file 41598_2021_96218_MOESM2_ESM.zip › Supplementary Code S 1/code for processing raw data/2 LSCI analysis and temporal averaging/func_sorting.m]

function [sorted_perfusion_values, sorted_frame_num]=func_sorting(temporal_perfusion_vec, num_of_avg_frames)
% Written by Ata Chizari 2 July, 2021
% This function sorts data of a vector from low to high

[sorted_perfusion_values_all, sorted_frame_num_all]=sort(temporal_perfusion_vec);
skipped_zero_sorted_frames=sorted_frame_num_all(sorted_perfusion_values_all>0);
sorted_frame_num=skipped_zero_sorted_frames(1:num_of_avg_frames);
start_point=min(find(sorted_perfusion_values_all>0));
sorted_perfusion_values=sorted_perfusion_values_all(start_point:start_point+num_of_avg_frames-1);
end
