# Supplementary material for: Handheld versus mounted laser speckle contrast perfusion imaging demonstrated in psoriasis lesions
Source: Sci Rep. 2021 Aug 17;11:16646. doi: 10.1038/s41598-021-96218-6 (PMC8371022; doi:10.1038/s41598-021-96218-6)
Supplement: Supplementary file 2 — Supplementary Code S1. [file 41598_2021_96218_MOESM2_ESM.zip › Supplementary Code S 1/code for processing raw data/2 LSCI analysis and temporal averaging/velocity_estimator_single_num.m]

function perfusion_map= velocity_estimator_single_num(frame_contrast, velocity_contrast)
% Written by Ata Chizari 2 July, 2021
% This function returns the perfusion value based on a linear interpolation
% contrast_map:     input contrast data (can be a number, a vector or a matrix)
% contrast_limit:    maximum assumed contrast
% perfusion_map:  determined perfusion value

perfusion_map=interp1(velocity_contrast(2, :), velocity_contrast(1, :), frame_contrast); %\mu m/s calibrated with motility standard
perfusion_map(isnan(perfusion_map))=0;
