# Supplementary material for: Handheld versus mounted laser speckle contrast perfusion imaging demonstrated in psoriasis lesions
Source: Sci Rep. 2021 Aug 17;11:16646. doi: 10.1038/s41598-021-96218-6 (PMC8371022; doi:10.1038/s41598-021-96218-6)
Supplement: Supplementary file 2 — Supplementary Code S1. [file 41598_2021_96218_MOESM2_ESM.zip › Supplementary Code S 1/code for processing raw data/3 background correction/background_correction.m]

function varargout = background_correction(varargin)
% Written by Ata Chizari 2 July, 2021
% This code performs background correction on the temp_avg perfusion maps.


% background_correction MATLAB code for background_correction.fig
%      background_correction, by itself, creates a new background_correction or raises the existing
%      singleton*.
%
%      H = background_correction returns the handle to a new background_correction or the handle to
%      the existing singleton*.
%
%      background_correction('CALLBACK',hObject,eventData,handles,...) calls the local
%      function named CALLBACK in background_correction.M with the given input arguments.
%
%      background_correction('Property','Value',...) creates a new background_correction or raises the
%      existing singleton*.  Starting from the left, property value pairs are
%      applied to the GUI before background_correction_OpeningFcn gets called.  An
%      unrecognized property name or invalid value makes property application
%      stop.  All inputs are passed to background_correction_OpeningFcn via varargin.
%
%      *See GUI Options on GUIDE's Tools menu.  Choose "GUI allows only one
%      instance to run (singleton)".
%
% See also: GUIDE, GUIDATA, GUIHANDLES

% Edit the above text to modify the response to help background_correction

% Last Modified by GUIDE v2.5 13-Apr-2020 09:21:51

% Begin initialization code - DO NOT EDIT
gui_Singleton = 1;
gui_State = struct('gui_Name',       mfilename, ...
                   'gui_Singleton',  gui_Singleton, ...
                   'gui_OpeningFcn', @background_correction_OpeningFcn, ...
                   'gui_OutputFcn',  @background_correction_OutputFcn, ...
                   'gui_LayoutFcn',  [] , ...
                   'gui_Callback',   []);
if nargin && ischar(varargin{1})
    gui_State.gui_Callback = str2func(varargin{1});
end

if nargout
    [varargout{1:nargout}] = gui_mainfcn(gui_State, varargin{:});
else
    gui_mainfcn(gui_State, varargin{:});
end
% End initialization code - DO NOT EDIT


% --- Executes just before background_correction is made visible.
function background_correction_OpeningFcn(hObject, eventdata, handles, varargin)
% This function has no output args, see OutputFcn.
% hObject    handle to figure
% eventdata  reserved - to be defined in a future version of MATLAB
% handles    structure with handles and user data (see GUIDATA)
% varargin   command line arguments to background_correction (see VARARGIN)

% Choose default command line output for background_correction
handles.output = hObject;

% Update handles structure
guidata(hObject, handles);

% UIWAIT makes background_correction wait for user response (see UIRESUME)
% uiwait(handles.figure1);


% --- Outputs from this function are returned to the command line.
function varargout = background_correction_OutputFcn(hObject, eventdata, handles) 
% varargout  cell array for returning output args (see VARARGOUT);
% hObject    handle to figure
% eventdata  reserved - to be defined in a future version of MATLAB
% handles    structure with handles and user data (see GUIDATA)

% Get default command line output from handles structure
varargout{1} = handles.output;


% --- Executes on button press in pushbutton_load_perfusion_map_with_background.
function pushbutton_load_perfusion_map_with_background_Callback(hObject, eventdata, handles)
graph_counter=1;
func_load_temp_avg(graph_counter, handles, hObject)

% --- Executes on button press in pushbutton_load_perfusion_map_2.
function pushbutton_load_perfusion_map_2_Callback(hObject, eventdata, handles)
graph_counter=2;
func_load_temp_avg(graph_counter, handles, hObject)

% --- Executes on button press in pushbutton_load_perfusion_map_3.
function pushbutton_load_perfusion_map_3_Callback(hObject, eventdata, handles)
graph_counter=3;
func_load_temp_avg(graph_counter, handles, hObject)

% --- Executes on button press in pushbutton_load_perfusion_map_4.
function pushbutton_load_perfusion_map_4_Callback(hObject, eventdata, handles)
graph_counter=4;
func_load_temp_avg(graph_counter, handles, hObject)

% --- Executes on button press in pushbutton_load_perfusion_map_5.
function pushbutton_load_perfusion_map_5_Callback(hObject, eventdata, handles)
graph_counter=5;
func_load_temp_avg(graph_counter, handles, hObject)

function func_load_temp_avg(graph_counter, handles, hObject)
set(handles.text_status, 'String','Browse a temp_avg...')
[file_name, file_address]= uigetfile('*.mat', 'Browse a temp_avg');% Browse the file
if file_address~= 0
handles.file_name{graph_counter}=file_name;
handles.file_address{graph_counter}=file_address;
set(handles.text_status, 'String','Importing data...')    
pause(0.1)
load(strcat(file_address, file_name));
pause(0.1)
set(eval(strcat('handles.text_file_name_original_', num2str(graph_counter))), 'String', file_name(1:end-4))

perfusion_map_avrgd=im2double(perfusion_map_avrgd);
func_axes_plot(perfusion_map_avrgd, 'Perfusion (a.u.)', eval(strcat('handles.axes_original_', num2str(graph_counter))))

handles.perfusion_map_original{graph_counter}=perfusion_map_avrgd;
handles.num_of_graphs_temp_avg=size(handles.file_name, 2);
guidata(hObject, handles); % Update handles structure

if graph_counter<5
set(eval(strcat('handles.pushbutton_load_perfusion_map_', num2str(graph_counter+1))), 'Enable', 'on')
end

if graph_counter==1
set(handles.pushbutton_get_from_file, 'Enable', 'on')
set(handles.pushbutton_choose_region_1, 'Enable', 'on')
set(handles.pushbutton_choose_region_2, 'Enable', 'off')
set(handles.pushbutton_choose_region_3, 'Enable', 'off')
set(handles.pushbutton_calculate_correction, 'Enable', 'off')
end
set(handles.text_status, 'String','Data loaded.') 
else
set(handles.text_status, 'String','Browsing canceled.')
end

% --- Executes on button press in pushbutton_get_from_file.
function pushbutton_get_from_file_Callback(hObject, eventdata, handles)
set(handles.text_status, 'String','Browsing a .mat file...')
graph_counter=1;
[file_name, file_address]= uigetfile([handles.file_address{graph_counter}, '*.mat']);% Browse the file
if file_address~= 0
    load(strcat(file_address, file_name))
    if exist('perfusion_map_background_corrected')
    func_axes_plot(handles.perfusion_map_original{graph_counter}, 'Perfusion (a.u.)', eval(strcat('handles.axes_original_', num2str(graph_counter))))
    
    region_1=background_region_index.one;
    hold(eval(strcat('handles.axes_original_', num2str(graph_counter))), 'on'), rectangle(eval(strcat('handles.axes_original_', num2str(graph_counter))), 'Position', region_1, 'LineWidth', 2, 'EdgeColor', 'red')
    handles.region_1_index=region_1;
    
    region_2=background_region_index.two;
             rectangle(eval(strcat('handles.axes_original_', num2str(graph_counter))), 'Position', region_2, 'LineWidth', 2, 'EdgeColor', 'red')
    handles.region_2_index=region_2;
    
    region_3=background_region_index.three;
             rectangle(eval(strcat('handles.axes_original_', num2str(graph_counter))), 'Position', region_3, 'LineWidth', 2, 'EdgeColor', 'red')
    handles.region_3_index=region_3;
    drawnow, guidata(hObject, handles); % Update handles structure
    set(handles.text_status, 'String','Regions loaded.')
    set(handles.pushbutton_get_from_file, 'Enable', 'off')   
    set(handles.pushbutton_calculate_correction, 'Enable', 'on')
    else
    set(handles.text_status, 'String','Wrong file browsed.')
    end
else
    set(handles.text_status, 'String','Browsing canceled.')
end


% --- Executes on button press in pushbutton_choose_region_1.
function pushbutton_choose_region_1_Callback(hObject, eventdata, handles)
graph_counter=1;
func_axes_plot(handles.perfusion_map_original{graph_counter}, 'Perfusion (a.u.)', eval(strcat('handles.axes_original_', num2str(graph_counter))))

region_1=round(getrect(handles.axes_original_1));
hold on, rectangle(eval(strcat('handles.axes_original_', num2str(graph_counter))), 'Position', region_1, 'LineWidth', 2, 'EdgeColor', 'red')
handles.region_1_index=region_1;
guidata(hObject, handles); % Update handles structure
set(handles.pushbutton_choose_region_2, 'Enable', 'on')
set(handles.pushbutton_choose_region_1, 'Enable', 'off')
set(handles.text_status, 'String','Region 1 selected.')

% --- Executes on button press in pushbutton_choose_region_2.
function pushbutton_choose_region_2_Callback(hObject, eventdata, handles)
graph_counter=1;
region_2=round(getrect(handles.axes_original_1));
rectangle(eval(strcat('handles.axes_original_', num2str(graph_counter))), 'Position', region_2, 'LineWidth', 2, 'EdgeColor', 'red')
handles.region_2_index=region_2;
guidata(hObject, handles); % Update handles structure
set(handles.pushbutton_choose_region_3, 'Enable', 'on')
set(handles.pushbutton_choose_region_2, 'Enable', 'off')
set(handles.text_status, 'String','Region 2 selected.')

% --- Executes on button press in pushbutton_choose_region_3.
function pushbutton_choose_region_3_Callback(hObject, eventdata, handles)
graph_counter=1;
region_3=round(getrect(handles.axes_original_1));
rectangle(eval(strcat('handles.axes_original_', num2str(graph_counter))), 'Position', region_3, 'LineWidth', 2, 'EdgeColor', 'red')
handles.region_3_index=region_3;
guidata(hObject, handles); % Update handles structure
set(handles.pushbutton_choose_region_3, 'Enable', 'off')
set(handles.pushbutton_calculate_correction, 'Enable', 'on')
set(handles.text_status, 'String','Region 3 selected.')

% --- Executes on button press in pushbutton_calculate_correction.
function pushbutton_calculate_correction_Callback(hObject, eventdata, handles)
if get(handles.checkbox_same_colorbar, 'Value')
    msgbox('Please uncheck the "Same colorbar" and try again.')
else
perfusion_map_original=handles.perfusion_map_original{1};

region_1_index=handles.region_1_index;
region_2_index=handles.region_2_index;
region_3_index=handles.region_3_index;

region_1=imcrop(perfusion_map_original, region_1_index);
region_2=imcrop(perfusion_map_original, region_2_index);
region_3=imcrop(perfusion_map_original, region_3_index);

region_mean(1)=mean(mean(region_1));
region_mean(2)=mean(mean(region_2));
region_mean(3)=mean(mean(region_3));%mean(region_3, [1, 2]);

% weighted averaging
% region_weight(1)=numel(region_1);
% region_weight(2)=numel(region_2);
% region_weight(3)=numel(region_3);
% perfusion_background=sum(region_mean.*region_weight)/sum(region_weight); %weighted mean

% average of the averages
perfusion_background=mean(region_mean);

handles.perfusion_background_value=perfusion_background;

perfusion_map_corrected=func_background_corr(perfusion_map_original, perfusion_background);
handles.perfusion_map_corrected{1}=perfusion_map_corrected;
func_axes_plot(handles.perfusion_map_corrected{1}, 'Perfusion (a.u.)', handles.axes_background_corrected_1)
num_of_graphs_temp_avg=handles.num_of_graphs_temp_avg;
if num_of_graphs_temp_avg>1
for perfusion_counter=2:num_of_graphs_temp_avg
    perfusion_map_corrected=func_background_corr(handles.perfusion_map_original{perfusion_counter}, perfusion_background);
    handles.perfusion_map_corrected{perfusion_counter}=perfusion_map_corrected;
    func_axes_plot(handles.perfusion_map_corrected{perfusion_counter}, 'Perfusion (a.u.)', eval(strcat('handles.axes_background_corrected_', num2str(perfusion_counter))))
end
end
handles.num_of_graphs_background_corrected=num_of_graphs_temp_avg;
guidata(hObject, handles); % Update handles structure

set(handles.checkbox_same_colorbar, 'Enable', 'on')
set(handles.pushbutton_save_corrected_maps, 'Enable', 'on')
set(handles.text_status, 'String','Correction done.')
end

function perfusion_map_corrected=func_background_corr(perfusion_map, perfusion_background)
perfusion_map_corrected=perfusion_map/perfusion_background;
perfusion_map_corrected(perfusion_map_corrected<0)=0;

function func_axes_plot(perfusion_map, c_text, axes_name)
cla(axes_name), imagesc(axes_name, perfusion_map),
Colorbar=colorbar(axes_name); colormap(axes_name, 'jet')
Colorbar.Label.String=c_text; set(axes_name, 'XtickLabel', ''), set(axes_name, 'YtickLabel', '')

% --- Executes on button press in pushbutton_save_corrected_maps.
function pushbutton_save_corrected_maps_Callback(hObject, eventdata, handles)
if ~get(handles.checkbox_same_colorbar, 'Value')&&(get(handles.popupmenu_program_mode, 'Value')==2)% visualization mode
    msgbox('Nothing new to be saved!')
else
num_of_graphs=size(handles.perfusion_map_corrected, 2);
for graph_counter=1:num_of_graphs

set(handles.text_status, 'String','Saving background corrected...') 
if ~exist([handles.file_address{graph_counter}, 'modified'])
       mkdir([handles.file_address{graph_counter}, 'modified\'])
end
address_local=[handles.file_address{graph_counter}, 'modified\'];

file_name_background_corr=[handles.file_name{graph_counter}(1:end-4), ' modified'];%4 is due to the number of characters in '.mat'
%
flag_name_check=0;
prompt =['Enter file name for graph ',num2str(graph_counter) , ':'];
dlgtitle = 'Input';
dims = [1 35];
definput = {file_name_background_corr,'hsv'};
answer = inputdlg(prompt,dlgtitle,dims,definput);
if ~isempty(answer)
     if exist([address_local, answer{1}, '.mat'])
        answer_name_check = questdlg('A .mat file with this name exists. Would you like to replace it?');
        switch answer_name_check
         case 'Yes'
           flag_name_check=1;  
        end
     end

     if ~exist([address_local, answer{1}, '.mat'])|| flag_name_check==1
     file_name_background_corr=answer{1};
     enhanced_resolution_factor=1; Type='perfusion_image';
     Data=handles.perfusion_map_corrected{graph_counter};
     save_snapshot_background_corrected(Data, file_name_background_corr, address_local, Type, enhanced_resolution_factor, handles)
     set(handles.text_status, 'String','files saved.')
     else
     set(handles.text_status, 'String','Save canceled.')
     end         
else
set(handles.text_status, 'String','Save canceled.')
end
end
end

function save_snapshot_background_corrected(Data, file_name_background_corr, address_local, Type, enhanced_resolution_factor, handles)
%% This function saves snapshots according to the inserted color map

Data(isnan(Data))=0; % If the gray frame has zero regions then the contrast of a zero matrix is NaN (or infinity)
Data=imresize(Data, enhanced_resolution_factor);
perfusion_background_value=handles.perfusion_background_value;
Fig=figure(111);
imagesc(Data); axis image;
Colorbar=colorbar;
switch (Type)
    case 'gray_image'
        title('Raw image')
        colormap gray  
        Colorbar.Label.String='grayscale (out of 255)'; 
  
    case 'perfusion_image'
        set(gca, 'YTickLabel', []), set(gca, 'XTickLabel', [])
        colormap jet  
        Colorbar.Label.String='Perfusion (a.u.)';
        if get(handles.checkbox_same_colorbar,'Value')
        colorbar_axis=str2double(get(handles.edit_maximum_perfusion_limit, 'String'));
        caxis([0 colorbar_axis])
        caxis_custom=[0 colorbar_axis];
        title('Custom colorbar')
        %file_name_background_corr=[file_name_background_corr, ' custom colorbar'];
        else
        caxis_custom=[0 0];    
        end
end

saveas(Fig, [address_local, file_name_background_corr, '.png'])
%saveas(Fig, [address_local, file_name_background_corr, '.fig']) % .fig
%takes too much space per image

if isfield(handles,'region_1_index')
    background_region_index.one=handles.region_1_index;
    background_region_index.two=handles.region_2_index;
    background_region_index.three=handles.region_3_index;
else
    background_region_index='Does not exist';
end

perfusion_map_background_corrected=Data;
save([address_local, file_name_background_corr, '.mat'], 'perfusion_map_background_corrected', 'perfusion_background_value', 'caxis_custom', 'background_region_index')
close (Fig)

% --- Executes on selection change in popupmenu_program_mode.
function popupmenu_program_mode_Callback(hObject, eventdata, handles)
% hObject    handle to popupmenu_program_mode (see GCBO)
% eventdata  reserved - to be defined in a future version of MATLAB
% handles    structure with handles and user data (see GUIDATA)
program_mode=get(handles.popupmenu_program_mode, 'Value');
switch program_mode
    case 1
        if strcmp(get(handles.pushbutton_load_background_corrected_2, 'Enable'),'on')
            msgbox('Please press Exit and open the background_correction interface again.')
            set(handles.popupmenu_program_mode, 'value', 2)
        else
            set(handles.pushbutton_load_background_corrected_1, 'Enable', 'off')
            set(handles.pushbutton_load_perfusion_map_with_background, 'Enable', 'on')
        end
    case 2
if strcmp(get(handles.pushbutton_load_perfusion_map_2, 'Enable'),'on')
            msgbox('Please press Exit and open the background_correction interface again.')
            set(handles.popupmenu_program_mode, 'value', 1)
else
    set(handles.pushbutton_load_perfusion_map_with_background, 'Enable', 'off')
    set(handles.pushbutton_load_background_corrected_1, 'Enable', 'on')
end
end

% --- Executes on button press in pushbutton_load_background_corrected_1.
function pushbutton_load_background_corrected_1_Callback(hObject, eventdata, handles)
if get(handles.checkbox_same_colorbar, 'Value')
msgbox('Please uncheck "Same colorbar" and try again.')
else
graph_counter=1;
func_load_background_corrected(graph_counter, handles, hObject)
end

% --- Executes on button press in pushbutton_load_background_corrected_2.
function pushbutton_load_background_corrected_2_Callback(hObject, eventdata, handles)
if get(handles.checkbox_same_colorbar, 'Value')
msgbox('Please uncheck "Same colorbar" and try again.')
else
graph_counter=2;
func_load_background_corrected(graph_counter, handles, hObject)
end

% --- Executes on button press in pushbutton_load_background_corrected_3.
function pushbutton_load_background_corrected_3_Callback(hObject, eventdata, handles)
if get(handles.checkbox_same_colorbar, 'Value')
msgbox('Please uncheck "Same colorbar" and try again.')
else
graph_counter=3;
func_load_background_corrected(graph_counter, handles, hObject)
end

% --- Executes on button press in pushbutton_load_background_corrected_4.
function pushbutton_load_background_corrected_4_Callback(hObject, eventdata, handles)
if get(handles.checkbox_same_colorbar, 'Value')
msgbox('Please uncheck "Same colorbar" and try again.')
else
graph_counter=4;
func_load_background_corrected(graph_counter, handles, hObject)
end

% --- Executes on button press in pushbutton_load_background_corrected_5.
function pushbutton_load_background_corrected_5_Callback(hObject, eventdata, handles)
if get(handles.checkbox_same_colorbar, 'Value')
msgbox('Please uncheck "Same colorbar" and try again.')
else
graph_counter=5;
func_load_background_corrected(graph_counter, handles, hObject)
end

function func_load_background_corrected(graph_counter, handles, hObject)
set(handles.text_status, 'String','Browsing data...')
[file_name, file_address]= uigetfile('*.mat');% Browse the file
if file_address~= 0
handles.file_name{graph_counter}=file_name;
handles.file_address{graph_counter}=file_address;
set(handles.text_status, 'String','Importing data...')    
pause(0.1)
load(strcat(file_address, file_name));
pause(0.1)
set(eval(strcat('handles.text_file_name_background_corrected_', num2str(graph_counter))), 'String', file_name(1:end-4))

if exist('perfusion_map_background_corrected')
Data=perfusion_map_background_corrected;
elseif exist('perfusion_map_avrgd')
Data=perfusion_map_avrgd;
end

if ~exist('perfusion_background_value')
perfusion_background_value=0;
end
    
func_axes_plot(Data, 'Perfusion (a.u.)', eval(strcat('handles.axes_background_corrected_', num2str(graph_counter))))

handles.perfusion_background_value=perfusion_background_value;
handles.perfusion_map_corrected{graph_counter}=Data;
%handles.num_of_graphs_background_corrected=graph_counter;
handles.num_of_graphs_background_corrected=size(handles.file_name, 2); %when reloading a previous graph the ones already opened will not be forgot.
if exist('caxis_custom')
handles.caxis_custom{graph_counter}=caxis_custom;
else
handles.caxis_custom{graph_counter}=[0, 0];
end
guidata(hObject, handles); % Update handles structure

if handles.caxis_custom{graph_counter}(1, 2)~=0
colorbar_axis=handles.caxis_custom{graph_counter}(1, 2);
set(eval(strcat('handles.checkbox_apply_', num2str(graph_counter))), 'Enable', 'on')
set(eval(strcat('handles.text_preset_', num2str(graph_counter))), 'String', ['Preset ', num2str(graph_counter), ': ', num2str(colorbar_axis)])
else
set(eval(strcat('handles.checkbox_apply_', num2str(graph_counter))), 'Enable', 'off')
set(eval(strcat('handles.checkbox_apply_', num2str(graph_counter))), 'Value', 0)
set(eval(strcat('handles.text_preset_', num2str(graph_counter))), 'String', ['Preset ', num2str(graph_counter), ': '])
end

if graph_counter<5
set(eval(strcat('handles.pushbutton_load_background_corrected_', num2str(graph_counter+1))), 'Enable', 'on')
end

set(handles.text_status, 'String','Data loaded.')
set(handles.checkbox_same_colorbar, 'Enable', 'on')
set(handles.pushbutton_save_corrected_maps, 'Enable', 'on')
else
set(handles.text_status, 'String','Browsing canceled.')
end

% --- Executes on button press in checkbox_apply_1.
function checkbox_apply_1_Callback(hObject, eventdata, handles)
graph_counter=1;
if get(hObject, 'Value')
    if get(handles.checkbox_same_colorbar, 'Value')
        msgbox('Please uncheck "Same colorbar" and try again.')
        set(hObject, 'Value', 0)
    else
        func_set_scalebar_individual(handles, graph_counter)
    end
else
    func_reset_scalebar_individual(handles, graph_counter)
end

% --- Executes on button press in checkbox_apply_2.
function checkbox_apply_2_Callback(hObject, eventdata, handles)
graph_counter=2;
if get(hObject, 'Value')
    if get(handles.checkbox_same_colorbar, 'Value')
        msgbox('Please uncheck "Same colorbar" and try again.')
        set(hObject, 'Value', 0)
    else
        func_set_scalebar_individual(handles, graph_counter)
    end
else
    func_reset_scalebar_individual(handles, graph_counter)
end

% --- Executes on button press in checkbox_apply_3.
function checkbox_apply_3_Callback(hObject, eventdata, handles)
graph_counter=3;
if get(hObject, 'Value')
    if get(handles.checkbox_same_colorbar, 'Value')
        msgbox('Please uncheck "Same colorbar" and try again.')
        set(hObject, 'Value', 0)
    else
        func_set_scalebar_individual(handles, graph_counter)
    end
else
    func_reset_scalebar_individual(handles, graph_counter)
end

% --- Executes on button press in checkbox_apply_4.
function checkbox_apply_4_Callback(hObject, eventdata, handles)
graph_counter=4;
if get(hObject, 'Value')
    if get(handles.checkbox_same_colorbar, 'Value')
        msgbox('Please uncheck "Same colorbar" and try again.')
        set(hObject, 'Value', 0)
    else
        func_set_scalebar_individual(handles, graph_counter)
    end
else
    func_reset_scalebar_individual(handles, graph_counter)
end

% --- Executes on button press in checkbox_apply_5.
function checkbox_apply_5_Callback(hObject, eventdata, handles)
graph_counter=5;
if get(hObject, 'Value')
    if get(handles.checkbox_same_colorbar, 'Value')
        msgbox('Please uncheck "Same colorbar" and try again.')
        set(hObject, 'Value', 0)
    else
        func_set_scalebar_individual(handles, graph_counter)
    end
else
    func_reset_scalebar_individual(handles, graph_counter)
end

% --- Executes on button press in checkbox_same_colorbar.
function checkbox_same_colorbar_Callback(hObject, eventdata, handles)
% hObject    handle to checkbox_same_colorbar (see GCBO)
% eventdata  reserved - to be defined in a future version of MATLAB
% handles    structure with handles and user data (see GUIDATA)
if get(hObject,'Value')
    if get(handles.checkbox_apply_1, 'Value')||get(handles.checkbox_apply_2, 'Value')||get(handles.checkbox_apply_3, 'Value')||get(handles.checkbox_apply_4, 'Value')||get(handles.checkbox_apply_5, 'Value')
        msgbox('Please uncheck all "Apply" checkboxes and try again.')
        set(handles.checkbox_same_colorbar, 'Value', 0)
    else    
    set(handles.edit_maximum_perfusion_limit, 'Enable', 'on') 
%    if isfield(handles,'caxis_custom') && handles.caxis_custom(2)~=0
%    set(handles.edit_maximum_perfusion_limit, 'String', num2str(handles.caxis_custom(2)))    
%    else
    set(handles.edit_maximum_perfusion_limit, 'String', '3')
%    end
    edit_maximum_perfusion_limit_Callback(hObject, eventdata, handles)
    end
else
    set(handles.edit_maximum_perfusion_limit, 'Enable', 'off')
    set(handles.edit_maximum_perfusion_limit, 'String', '')
    func_reset_scalebar(handles)
end

function edit_maximum_perfusion_limit_Callback(hObject, eventdata, handles)
func_set_scalebar(handles)


function func_set_scalebar(handles)
colorbar_axis=str2double(get(handles.edit_maximum_perfusion_limit, 'String'));
for graph_counter=1:handles.num_of_graphs_background_corrected
caxis(eval(strcat('handles.axes_background_corrected_', num2str(graph_counter))), [0 colorbar_axis])
end

function func_reset_scalebar(handles)
for graph_counter=1:handles.num_of_graphs_background_corrected
colorbar_axis=max(handles.perfusion_map_corrected{graph_counter}, [], [1, 2]);
caxis(eval(strcat('handles.axes_background_corrected_', num2str(graph_counter))), [0 colorbar_axis])
end

function func_set_scalebar_individual(handles, graph_counter)
colorbar_axis=handles.caxis_custom{graph_counter}(1, 2);
caxis(eval(strcat('handles.axes_background_corrected_', num2str(graph_counter))), [0 colorbar_axis])


function func_reset_scalebar_individual(handles, graph_counter)
colorbar_axis=max(handles.perfusion_map_corrected{graph_counter}, [], [1, 2]);
caxis(eval(strcat('handles.axes_background_corrected_', num2str(graph_counter))), [0 colorbar_axis])


% --- Executes on button press in pushbutton_exit.
function pushbutton_exit_Callback(hObject, eventdata, handles)
clear handles
close(background_correction)


% --- Executes during object creation, after setting all properties.
function popupmenu_program_mode_CreateFcn(hObject, eventdata, handles)
% hObject    handle to popupmenu_program_mode (see GCBO)
% eventdata  reserved - to be defined in a future version of MATLAB
% handles    empty - handles not created until after all CreateFcns called

% Hint: popupmenu controls usually have a white background on Windows.
%       See ISPC and COMPUTER.
if ispc && isequal(get(hObject,'BackgroundColor'), get(0,'defaultUicontrolBackgroundColor'))
    set(hObject,'BackgroundColor','white');
end

% --- Executes during object creation, after setting all properties.
function edit_maximum_perfusion_limit_CreateFcn(hObject, eventdata, handles)
% hObject    handle to edit_maximum_perfusion_limit (see GCBO)
% eventdata  reserved - to be defined in a future version of MATLAB
% handles    empty - handles not created until after all CreateFcns called

% Hint: edit controls usually have a white background on Windows.
%       See ISPC and COMPUTER.
if ispc && isequal(get(hObject,'BackgroundColor'), get(0,'defaultUicontrolBackgroundColor'))
    set(hObject,'BackgroundColor','white');
end
